# Supplementary material for: The genome and life-stage specific transcriptomes of Globodera pallida elucidate key aspects of plant parasitism by a cyst nematode
Source: Genome Biol. 2014 Mar 3;15(3):R43. doi: 10.1186/gb-2014-15-3-r43 (PMC4054857; doi:10.1186/gb-2014-15-3-r43)
Supplement: Additional file 2 — Tables of genes with significant differences in expression between life-stages of Globodera pallida . [file gb-2014-15-3-r43-S2.xlsx]

## Sheet: egg vs J2
DIRECTION OF EXPRESSION CHANGE	Gene ID	FDR q-value	normalised expression in egg	Normaised Expression in J2	Fold change in expression	product name
UP	GPLIN_001483400	3.44787e-30	1.06051	7104.31	6698.94	transcribed hypothetical protein
UP	GPLIN_001248000	3.44787e-30	3.18153	10359.9	3256.25	pathogenesis protein 5
UP	GPLIN_000142200	2.6059e-27	3.71179	6542.39	1762.6	transcribed hypothetical protein
UP	GPLIN_000507800	4.98299e-27	2.65128	5183.11	1954.95	RBP 1 protein
UP	GPLIN_000501800	7.47618e-27	2.12102	4473.83	2109.28	transcribed hypothetical protein
UP	GPLIN_000501700	1.69897e-26	8.48409	8824.89	1040.17	transcribed hypothetical protein
UP	GPLIN_000400000	1.96702e-26	41.2736	30985.2	750.727	transcribed hypothetical protein
UP	GPLIN_000028200	1.96702e-26	4.7723	5990.28	1255.22	transcribed hypothetical protein
UP	GPLIN_000313600	2.12102e-26	6.92342	7350.23	1061.65	beta 1,4 endoglucanase
UP	GPLIN_001355500	2.24782e-26	26.1857	20244	773.093	tartrate resistant acid phosphatase type 5
UP	GPLIN_000400300	2.24782e-26	52.9543	37644.5	710.886	transcribed hypothetical protein
UP	GPLIN_000638100	2.67527e-26	56.9255	39799.6	699.153	cell wall associated serine proteinase
UP	GPLIN_000333000	3.6336e-26	26.6783	19146.3	717.673	transcribed hypothetical protein
UP	GPLIN_000638000	3.6336e-26	37.8137	26267.5	694.655	transcribed hypothetical protein
UP	GPLIN_000426100	3.80701e-26	9.55965	8397.98	878.481	RBP 4 protein
UP	GPLIN_001547600	4.24431e-26	7.96136	7329.6	920.647	Liver stage antigen 3
UP	GPLIN_000591800	8.98422e-26	20.8154	14287	686.366	phosphoglycerate mutase family protein
UP	GPLIN_000027900	1.6334e-25	10.7104	8076.97	754.121	transcribed hypothetical protein
UP	GPLIN_000167700	5.191e-25	51.1303	27461.7	537.094	ubiquitin extension protein
UP	GPLIN_000807000	2.2882e-24	0.530256	1870.77	3528.05	transcribed hypothetical protein
UP	GPLIN_000794200	2.81701e-24	2.67385	2844.68	1063.89	transcribed hypothetical protein
UP	GPLIN_000444400	3.36781e-24	10.6202	6234.58	587.051	ubiquitin extension protein
UP	GPLIN_000187700	4.47722e-24	0.530256	1747.1	3294.82	transcribed hypothetical protein
UP	GPLIN_000400200	6.36723e-24	17.5737	10421	592.992	transcribed hypothetical protein
UP	GPLIN_000619200	7.06564e-24	0.530256	1688.48	3184.27	Ovarian tumour, otubain
UP	GPLIN_000107900	1.11889e-23	30.4653	13162.4	432.044	phosphoglycerate mutase family protein
UP	GPLIN_000187800	1.8911e-23	2.12102	2220.87	1047.08	transcribed hypothetical protein
UP	GPLIN_000599000	2.07792e-23	22.5717	9583.14	424.565	transcribed hypothetical protein
UP	GPLIN_000207800	3.13491e-23	0	1265.71	Inf	transcribed hypothetical protein
UP	GPLIN_000807100	5.41554e-23	0.530256	1443.94	2723.1	transcribed hypothetical protein
UP	GPLIN_001206200	5.51882e-23	5.87796	3356.97	571.112	RBP 1 protein
UP	GPLIN_000886600	6.64884e-23	5.34018	3085.45	577.78	transcribed hypothetical protein
UP	GPLIN_000362000	7.58213e-23	30.2472	11126.4	367.851	transcribed hypothetical protein
UP	GPLIN_000594000	1.04283e-22	11.2106	4863.58	433.838	C52 protein
UP	GPLIN_001148400	1.68826e-22	20.8831	7538.91	361.005	hepatic lectin
UP	GPLIN_000027800	5.22355e-22	5.83281	2781.7	476.906	transcribed hypothetical protein
UP	GPLIN_001184500	6.10985e-22	2.65128	1850.13	697.825	transcribed hypothetical protein
UP	GPLIN_000635200	6.10985e-22	10.6503	4071.19	382.262	transcribed hypothetical protein
UP	GPLIN_000589900	6.1406e-22	0	1000.01	Inf	transcribed hypothetical protein
UP	GPLIN_000466900	6.81973e-22	0	1003.18	Inf	transcribed hypothetical protein
UP	GPLIN_000457100	7.8654e-22	5.84034	2667.95	456.814	transcribed hypothetical protein
UP	GPLIN_001417200	1.01291e-21	23.4667	7192.71	306.507	phosphoglycerate mutase family protein
UP	GPLIN_001146800	1.22801e-21	0.530256	1473.09	2778.07	transcribed hypothetical protein
UP	GPLIN_000187400	1.27312e-21	1.59077	1448.44	910.532	transcribed hypothetical protein
UP	GPLIN_000758200	1.37356e-21	4.81745	2292.3	475.833	transcribed hypothetical protein
UP	GPLIN_000897000	1.63246e-21	4.79487	2254.05	470.095	transcribed hypothetical protein
UP	GPLIN_000604400	3.89589e-21	8.52924	2962.95	347.387	transcribed hypothetical protein
UP	GPLIN_000068000	3.94005e-21	17.1036	4917.32	287.502	Zinc finger, C3HC4 RING-type
UP	GPLIN_001234700	5.50886e-21	0	858.029	Inf	transcribed hypothetical protein
UP	GPLIN_001169100	5.7463e-21	69.2682	15916.9	229.786	transcribed hypothetical protein
UP	GPLIN_000776700	6.23701e-21	29.3296	7412.19	252.72	RBP 1 protein
UP	GPLIN_000437500	1.26567e-20	0	937.97	Inf	gland protein
UP	GPLIN_000063100	1.35959e-20	5.37027	2030.34	378.071	transcribed hypothetical protein
UP	GPLIN_000886500	1.36674e-20	1.60582	1211.8	754.635	transcribed hypothetical protein
UP	GPLIN_000028100	1.98971e-20	6.42326	2188.59	340.729	transcribed hypothetical protein
UP	GPLIN_000975600	2.5245e-20	2.12102	1549.95	730.755	transcribed hypothetical protein
UP	GPLIN_000890700	2.56141e-20	4.81745	1808.68	375.444	zinc finger family protein
UP	GPLIN_000281300	2.56141e-20	12.839	3379.61	263.23	transcribed hypothetical protein
UP	GPLIN_000264400	3.02632e-20	73.3634	14804.2	201.792	transcribed hypothetical protein
UP	GPLIN_000806400	3.21966e-20	3.19658	1456.9	455.769	serine:threonine protein kinase
UP	GPLIN_000892900	3.90102e-20	31.6613	6737.08	212.786	RBP 1 protein
UP	GPLIN_001258100	3.92183e-20	14.4373	5254.05	363.922	RBP 1 protein
UP	GPLIN_000515200	4.08848e-20	3.71931	1540.77	414.261	transcribed hypothetical protein
UP	GPLIN_000361100	5.21367e-20	296.252	53607.5	180.952	transcribed hypothetical protein
UP	GPLIN_000239700	1.42174e-19	8.0065	2149.49	268.468	RBP 1 protein
UP	GPLIN_001232800	2.048e-19	5.83281	1732.19	296.973	transcribed hypothetical protein
UP	GPLIN_000241300	2.31846e-19	3.19658	1262.63	394.993	transcribed hypothetical protein
UP	GPLIN_000884600	2.35468e-19	4.7723	1526.34	319.832	S phase kinase associated protein 1A
UP	GPLIN_000038900	2.57803e-19	32.7143	5922.49	181.037	transcribed hypothetical protein
UP	GPLIN_000546300	3.08566e-19	3.21163	3440.26	1071.19	transcribed hypothetical protein
UP	GPLIN_000907300	3.24594e-19	4.28719	1391.81	324.643	transcribed hypothetical protein
UP	GPLIN_000897500	3.56339e-19	55.4476	9300.54	167.736	transcribed hypothetical protein
UP	GPLIN_000847200	4.8543e-19	6.96856	1775.97	254.854	transcribed hypothetical protein
UP	GPLIN_001153200	5.91124e-19	143.109	21588.8	150.856	transcribed hypothetical protein
UP	GPLIN_000143100	6.01502e-19	0.530256	710.278	1339.5	transcribed hypothetical protein
UP	GPLIN_000679400	8.10484e-19	13.3617	2639.75	197.56	ring H2 zinc finger protein
UP	GPLIN_000897600	8.10484e-19	9.07454	2012.54	221.779	transcribed hypothetical protein
UP	GPLIN_000540000	9.18024e-19	3.18906	1136.31	356.316	Ttk protein kinase
UP	GPLIN_000962200	1.18131e-18	41.4803	6445.88	155.396	gland protein
UP	GPLIN_001178500	1.24888e-18	4.24205	1268.58	299.049	rbp 1 protein
UP	GPLIN_000495300	2.24709e-18	5.3477	1359.78	254.274	transcribed hypothetical protein
UP	GPLIN_000467500	2.268e-18	20.7928	3413.37	164.161	RBP 1 protein
UP	GPLIN_001219300	2.33057e-18	2.6588	982.885	369.672	transcribed hypothetical protein
UP	GPLIN_000099600	2.40769e-18	26.1857	4085.74	156.029	transcribed hypothetical protein
UP	GPLIN_001009200	3.09529e-18	11.6807	2147.01	183.809	RBP 1 protein
UP	GPLIN_000209100	3.15825e-18	4.77983	1253.97	262.346	transcribed hypothetical protein
UP	GPLIN_000813500	3.22758e-18	6.9159	1521.89	220.057	annexin
UP	GPLIN_001138500	3.23636e-18	0	540.303	Inf	transcribed hypothetical protein
UP	GPLIN_000585700	3.24162e-18	14.9374	8005.15	535.912	transcribed hypothetical protein
UP	GPLIN_001030400	4.10356e-18	5.3477	1293.5	241.879	transcribed hypothetical protein
UP	GPLIN_000333100	4.57784e-18	374.716	46059.1	122.918	transcribed hypothetical protein
UP	GPLIN_000303600	4.57784e-18	138.54	37181.1	268.378	transcribed hypothetical protein
UP	GPLIN_001004000	5.05052e-18	18.7546	2885.19	153.839	transcribed hypothetical protein
UP	GPLIN_000539600	5.95003e-18	2.65128	908.287	342.585	transcribed hypothetical protein
UP	GPLIN_000948900	5.97336e-18	41.7136	5625.69	134.865	transcribed hypothetical protein
UP	GPLIN_001082900	6.54712e-18	6.37059	7226.33	1134.33	RBP 1 protein
UP	GPLIN_001099200	7.24053e-18	0.530256	599.459	1130.51	transcribed hypothetical protein
UP	GPLIN_001304300	7.4471e-18	16.9682	2620.04	154.409	transcribed hypothetical protein
UP	GPLIN_000786500	1.20066e-17	11.2482	1869.59	166.212	transcribed hypothetical protein
UP	GPLIN_000545200	1.31912e-17	0	485.059	Inf	transcribed hypothetical protein
UP	GPLIN_000990900	1.36652e-17	11.2106	1843.35	164.429	transcribed hypothetical protein
UP	GPLIN_001157100	1.75034e-17	22.3309	3023.52	135.396	transcribed hypothetical protein
UP	GPLIN_000608100	1.8318e-17	20.68	20267.2	980.04	transcribed hypothetical protein
UP	GPLIN_001215600	2.58374e-17	96.1046	10665	110.973	beta 1 4 endoglucanase
UP	GPLIN_000228700	2.96256e-17	0.530256	541.466	1021.14	transcribed hypothetical protein
UP	GPLIN_000195900	4.07268e-17	3.72684	904.203	242.619	transcribed hypothetical protein
UP	GPLIN_000264700	4.07268e-17	13.8092	1969.28	142.606	tartrate resistant acid phosphatase type 5
UP	GPLIN_000872800	4.37085e-17	1.07556	592.8	551.155	transcribed hypothetical protein
UP	GPLIN_001148300	5.4536e-17	4.26462	1219.99	286.073	transcribed hypothetical protein
UP	GPLIN_000029600	5.56658e-17	59.5166	6423.11	107.921	transcribed hypothetical protein
UP	GPLIN_000073900	6.22294e-17	6.37812	1157.85	181.535	transcribed hypothetical protein
UP	GPLIN_001183800	7.71748e-17	4.83249	980.148	202.825	transcribed hypothetical protein
UP	GPLIN_000850700	8.48464e-17	59.0766	9488.94	160.621	transcribed hypothetical protein
UP	GPLIN_001083200	1.06618e-16	8.05165	1267.88	157.469	transcribed hypothetical protein
UP	GPLIN_000358400	1.45857e-16	1.61334	607.885	376.787	transcribed hypothetical protein
UP	GPLIN_000381900	1.47965e-16	40.04	4158.31	103.854	RBP 1 protein
UP	GPLIN_000546400	1.50196e-16	4.24205	875.397	206.362	Ubiquitin interacting motif
UP	GPLIN_000847100	2.03963e-16	20.3453	2293.04	112.706	transcribed hypothetical protein
UP	GPLIN_000696800	2.27102e-16	8.52924	3830.86	449.145	RBP 1 protein
UP	GPLIN_001212200	2.80345e-16	15.5279	1824.87	117.522	transcribed hypothetical protein
UP	GPLIN_000108300	2.80345e-16	0	394.436	Inf	transcribed hypothetical protein
UP	GPLIN_000679600	3.35092e-16	0	388.114	Inf	FAD linked oxidase domain containing protein
UP	GPLIN_001630100	4.07772e-16	1.60582	565.06	351.883	BTB:POZ domain containing protein fold
UP	GPLIN_001133800	4.07772e-16	64.3003	5797.49	90.1628	dual specificity protein kinase TTK
UP	GPLIN_000507900	6.7654e-16	3.19658	685.867	214.563	transcribed hypothetical protein
UP	GPLIN_000249400	8.83066e-16	17.1563	1795.22	104.639	transcribed hypothetical protein
UP	GPLIN_000167900	9.38295e-16	9.09711	1165.09	128.073	transcribed hypothetical protein
UP	GPLIN_000626900	1.05046e-15	2.66633	622.149	233.336	rbp 1 protein
UP	GPLIN_001186300	1.06352e-15	0.530256	421.57	795.031	transcribed hypothetical protein
UP	GPLIN_000139800	1.19951e-15	14.3696	11268.9	784.221	transcribed hypothetical protein
UP	GPLIN_001185000	1.21645e-15	594.922	45440.5	76.3807	transcribed hypothetical protein
UP	GPLIN_000641200	1.64711e-15	21.3983	2029.01	94.8209	transcribed hypothetical protein
UP	GPLIN_000047600	1.78607e-15	14.3244	1481.68	103.437	transcribed hypothetical protein
UP	GPLIN_000298500	1.94173e-15	0	344.284	Inf	transcribed hypothetical protein
UP	GPLIN_000245200	2.40959e-15	5.83281	2242.72	384.5	transcribed hypothetical protein
UP	GPLIN_000985600	2.5195e-15	11.2407	1225.6	109.032	Zinc metalloproteinase nas 10
UP	GPLIN_000319500	3.1503e-15	40.9802	35297	861.319	transcribed hypothetical protein
UP	GPLIN_000864300	4.76177e-15	3.19658	601.193	188.074	transcribed hypothetical protein
UP	GPLIN_000298400	5.04723e-15	32.1389	3092.05	96.2091	transcribed hypothetical protein
UP	GPLIN_001439200	5.34305e-15	6.40069	826.746	129.165	transcribed hypothetical protein
UP	GPLIN_000825200	5.54915e-15	27.7087	2276.1	82.1438	transcribed hypothetical protein
UP	GPLIN_000303700	6.00915e-15	114.998	14038.3	122.074	phosphatidylinositol 4 phosphate 5 kinase type 1
UP	GPLIN_000657200	6.57996e-15	21.2855	4879.37	229.235	rbp 1 protein
UP	GPLIN_000578400	6.68473e-15	1.59829	461.586	288.8	transcribed hypothetical protein
UP	GPLIN_000627100	6.71321e-15	5.90053	772.065	130.847	RBP 1 protein
UP	GPLIN_000834600	7.0828e-15	0	312.276	Inf	Aldehyde dehydrogenase, conserved site
UP	GPLIN_000422800	7.0828e-15	15.5429	1415.57	91.0749	transcribed hypothetical protein
UP	GPLIN_000696700	7.40986e-15	1.59829	562.607	352.006	transcribed hypothetical protein
UP	GPLIN_001030700	8.12273e-15	2.12102	496.986	234.314	transcribed hypothetical protein
UP	GPLIN_000590200	9.49205e-15	1.07556	406.748	378.174	transcribed hypothetical protein
UP	GPLIN_000841700	9.64429e-15	117.958	7824.56	66.3335	group 1 glycosyl transferase
UP	GPLIN_000563200	1.49813e-14	1.59077	1975.72	1241.99	transcribed hypothetical protein
UP	GPLIN_000063700	1.94566e-14	28.412	2088.83	73.5192	transcribed hypothetical protein
UP	GPLIN_000311300	2.12213e-14	0	720.127	Inf	transcribed hypothetical protein
UP	GPLIN_001304400	2.50609e-14	2.13607	457.918	214.374	transcribed hypothetical protein
UP	GPLIN_001404400	2.76939e-14	9.58222	9051.21	944.584	pectate lyase 1
UP	GPLIN_001171200	2.85655e-14	51.4914	3352.74	65.1126	transcribed hypothetical protein
UP	GPLIN_001142400	3.25389e-14	1.59077	410.074	257.784	transcribed hypothetical protein
UP	GPLIN_000646500	3.45099e-14	1.06051	369.2	348.134	poly(a) polymerase gamma
UP	GPLIN_001391200	4.31455e-14	1.06804	367.516	344.105	transcribed hypothetical protein
UP	GPLIN_000258900	4.95069e-14	3.71179	539.304	145.295	transcribed hypothetical protein
UP	GPLIN_000201400	5.41715e-14	101.813	5947.99	58.4207	E9 protein
UP	GPLIN_001519000	8.57819e-14	1.59077	385.732	242.482	transcribed hypothetical protein
UP	GPLIN_000555600	9.32889e-14	365.799	19339.7	52.8697	transcribed hypothetical protein
UP	GPLIN_000996800	1.02195e-13	603.061	30998.5	51.402	gland protein
UP	GPLIN_000382800	1.15258e-13	0	296.919	Inf	E9 protein
UP	GPLIN_000165800	1.15956e-13	104.916	5652.99	53.8812	UDP glucuronosyltransferase ugt 47
UP	GPLIN_001429100	1.21219e-13	80.1102	4407.43	55.0171	lysosomal protective protein
UP	GPLIN_000610000	1.40476e-13	1.06051	336.513	317.312	transcribed hypothetical protein
UP	GPLIN_001244500	1.67409e-13	32.5788	3609.95	110.807	transcribed hypothetical protein
UP	GPLIN_000385400	1.69046e-13	135.347	6990.79	51.6508	superoxide dismutase (Cu Zn)
UP	GPLIN_000590100	1.73297e-13	10.1802	828.842	81.4171	BTB and MATH domain containing protein 38
UP	GPLIN_000437400	2.11807e-13	164.365	8240.73	50.1369	RBP 1 protein
UP	GPLIN_000599200	3.19843e-13	225.074	10724.9	47.6506	expb protein; exp protein
UP	GPLIN_000912500	3.32323e-13	38.2988	2135.83	55.7676	transcribed hypothetical protein
UP	GPLIN_000066300	3.32323e-13	0	238.802	Inf	Serpentine Receptor, class T family member
UP	GPLIN_000956600	3.32323e-13	20.3604	1276.6	62.7	DegT:DnrJ:EryC1:StrS aminotransferase
UP	GPLIN_000128200	3.45456e-13	1.60582	349.458	217.62	phosphatidylinositol 4 phosphate 5 kinase type 1
UP	GPLIN_001074000	3.71984e-13	6.45336	601.698	93.238	ASpartyl Protease family member (asp 2)
UP	GPLIN_001315400	4.15002e-13	89.5082	4356.55	48.672	transcribed hypothetical protein
UP	GPLIN_000701700	4.32355e-13	12.2636	868.237	70.7979	transcribed hypothetical protein
UP	GPLIN_000589200	4.68356e-13	0	233.828	Inf	mitochondrial ubiquitin ligase activator of nfkb
UP	GPLIN_000440000	4.68356e-13	40.6531	2145.47	52.7751	legumain
UP	GPLIN_000599800	4.92842e-13	168.242	7855.53	46.6919	transcribed hypothetical protein
UP	GPLIN_000779100	5.03153e-13	12.3313	860.731	69.8004	SRP1 Importin alpha
UP	GPLIN_001296800	5.11641e-13	33.2144	2335.42	70.3135	transcribed hypothetical protein
UP	GPLIN_000361900	5.61801e-13	53.2062	3283.43	61.7115	O Glycosyl hydrolase family 30
UP	GPLIN_001184600	5.86604e-13	7.99146	651.315	81.5014	transcribed hypothetical protein
UP	GPLIN_000518500	5.95654e-13	147.769	6774.27	45.8436	alpha carbonic anhydrase
UP	GPLIN_001021400	6.17101e-13	0.530256	269.007	507.316	transcribed hypothetical protein
UP	GPLIN_001283800	6.17101e-13	0	230.219	Inf	polyubiquitin C
UP	GPLIN_000560800	6.68298e-13	26.7235	1481.01	55.4198	transcribed hypothetical protein
UP	GPLIN_000195600	6.73558e-13	39.3819	2047.92	52.0016	RBP 1 protein
UP	GPLIN_000052900	6.88976e-13	36.9488	1921.08	51.993	transcribed hypothetical protein
UP	GPLIN_000207200	7.15892e-13	60.4717	2971.63	49.1409	actin
UP	GPLIN_000294500	7.93387e-13	0.53778	263.613	490.187	pectate lyase 1
UP	GPLIN_001443400	8.46062e-13	0	225.394	Inf	transcribed hypothetical protein
UP	GPLIN_000325900	8.94243e-13	1.60582	324.349	201.984	transcribed hypothetical protein
UP	GPLIN_001066900	9.40519e-13	7.46872	1172.35	156.967	transcribed hypothetical protein
UP	GPLIN_001433500	1.09098e-12	0.530256	3645.03	6874.11	transcribed hypothetical protein
UP	GPLIN_000906500	1.13934e-12	0.530256	258.347	487.213	transcribed hypothetical protein
UP	GPLIN_000142600	1.17634e-12	197.707	8504.01	43.0131	pectate lyase 2
UP	GPLIN_000319000	1.21665e-12	9.55213	857.657	89.787	transcribed hypothetical protein
UP	GPLIN_000140200	1.71035e-12	0.530256	250.437	472.295	transcribed hypothetical protein
UP	GPLIN_001099700	1.71523e-12	61.8031	3579.24	57.9136	RBP 1 protein
UP	GPLIN_000779200	2.39034e-12	26.0502	1314.47	50.4592	beta 1,4 endoglucanase
UP	GPLIN_000758500	2.42762e-12	1.06051	274.26	258.611	transcribed hypothetical protein
UP	GPLIN_000536400	2.44815e-12	2537.34	98656.7	38.8819	beta 1,4 endoglucanase
UP	GPLIN_000454800	2.49466e-12	19.2472	1026.3	53.322	transcribed hypothetical protein
UP	GPLIN_001219800	2.57961e-12	18.0738	7442.08	411.76	poryprotein
UP	GPLIN_000544800	2.69212e-12	1.59077	299.52	188.287	transcribed hypothetical protein
UP	GPLIN_000039000	2.69212e-12	0.530256	592.896	1118.13	transcribed hypothetical protein
UP	GPLIN_001359700	2.80879e-12	242.057	9374.65	38.7291	perosamine synthetase
UP	GPLIN_000652600	2.98055e-12	0	205.964	Inf	transcribed hypothetical protein
UP	GPLIN_000176900	3.41953e-12	95.9577	3932.81	40.9849	transcribed hypothetical protein
UP	GPLIN_001432400	4.26524e-12	75.1312	3009.17	40.0522	neprilysin 1
UP	GPLIN_000659700	4.43529e-12	1.07556	259.958	241.696	RBP 1 protein
UP	GPLIN_000609400	4.85804e-12	2.6588	407.166	153.139	transcribed hypothetical protein
UP	GPLIN_000645000	5.28752e-12	2.13607	307.672	144.036	transcribed hypothetical protein
UP	GPLIN_000657000	6.01526e-12	0.530256	227.92	429.83	transcribed hypothetical protein
UP	GPLIN_000884400	6.62871e-12	7.44615	519.327	69.7443	S phase kinase associated protein 1A
UP	GPLIN_001475000	7.8004e-12	273.443	9946.07	36.3735	transcribed hypothetical protein
UP	GPLIN_000060100	7.80249e-12	55.583	2245.48	40.3987	transcribed hypothetical protein
UP	GPLIN_001505700	7.87439e-12	0.530256	222.245	419.127	transcribed hypothetical protein
UP	GPLIN_000025600	8.29745e-12	86.8193	3294.42	37.9457	transcribed hypothetical protein
UP	GPLIN_000333300	8.3827e-12	95.7509	3601.03	37.6083	endothelin converting enzyme 1
UP	GPLIN_000776500	8.523e-12	12.3313	689.291	55.8976	RBP 1 protein
UP	GPLIN_000271900	8.6622e-12	0	189.781	Inf	Ubiquitin interacting motif
UP	GPLIN_000599100	1.28112e-11	999.497	33530.9	33.5477	EXPB1 protein
UP	GPLIN_001111200	1.39038e-11	213.344	36726.6	172.147	beta 1 4 endoglucanase
UP	GPLIN_001008400	1.51266e-11	1.06051	2369.46	2234.26	transcribed hypothetical protein
UP	GPLIN_000450400	1.56993e-11	4.28719	725.31	169.181	RBP 1 protein
UP	GPLIN_000832400	1.89387e-11	10.0749	577.513	57.3222	transcribed hypothetical protein
UP	GPLIN_000818900	2.36328e-11	6.37812	431.616	67.6715	transcribed hypothetical protein
UP	GPLIN_000890900	2.48397e-11	3.72684	336.746	90.357	mineralocorticoid receptor
UP	GPLIN_000570000	2.58825e-11	1.60582	254.542	158.512	transcribed hypothetical protein
UP	GPLIN_000896100	2.90337e-11	9.04444	517.673	57.2365	transcribed hypothetical protein
UP	GPLIN_001282000	3.04533e-11	30.0479	1191.16	39.6419	transcribed hypothetical protein
UP	GPLIN_000899600	3.04533e-11	52.0367	1849.8	35.5479	transcribed hypothetical protein
UP	GPLIN_000863900	3.37233e-11	36.3358	1367.41	37.6325	transcribed hypothetical protein
UP	GPLIN_001094000	3.40425e-11	1.59077	436.812	274.592	transcribed hypothetical protein
UP	GPLIN_000788900	3.68989e-11	9.64241	528.161	54.7747	RBP 1 protein
UP	GPLIN_000143000	4.43081e-11	39.6678	1438.34	36.2596	arabinogalactan endo 1,4 beta galactosidase
UP	GPLIN_000516700	5.29972e-11	0.530256	194.888	367.536	e3 ubiquitin protein ligase rnf216
UP	GPLIN_001451300	5.34276e-11	26.7611	1036.24	38.722	SRP1 Importin alpha
UP	GPLIN_000225000	5.47572e-11	0	167.319	Inf	dorsal gland cell specific expression protein
UP	GPLIN_001381900	6.95429e-11	53.9847	1811.02	33.5469	transcribed hypothetical protein
UP	GPLIN_001060800	7.21343e-11	8.55933	470.074	54.9195	Hypoxia up regulated protein 1
UP	GPLIN_001138700	8.1792e-11	0.530256	188.415	355.329	transcribed hypothetical protein
UP	GPLIN_000722400	8.19961e-11	12.1959	578.602	47.4424	transcribed hypothetical protein
UP	GPLIN_000224900	8.62957e-11	0.530256	189.265	356.931	transcribed hypothetical protein
UP	GPLIN_000901600	9.60669e-11	0	161.055	Inf	transcribed hypothetical protein
UP	GPLIN_001062000	1.06276e-10	17.5812	964.017	54.8322	histone lysine N methyltransferase EHMT1
UP	GPLIN_001139000	1.07657e-10	0	158.831	Inf	transcribed hypothetical protein
UP	GPLIN_001215700	1.10759e-10	0	159.042	Inf	transcribed hypothetical protein
UP	GPLIN_000786600	1.11989e-10	0.53778	184.239	342.592	transcribed hypothetical protein
UP	GPLIN_000523500	1.13187e-10	0	158.397	Inf	phospholipase A2
UP	GPLIN_000893000	1.24185e-10	2.13607	244.766	114.587	acid phosphatase 1
UP	GPLIN_001212100	1.24825e-10	33.6619	1156.8	34.3651	Nematode AStacin protease family member (nas 9)
UP	GPLIN_000375000	1.40102e-10	7.52892	414.515	55.0564	transcribed hypothetical protein
UP	GPLIN_000039200	1.54641e-10	2.67385	260.802	97.5379	transcribed hypothetical protein
UP	GPLIN_000265700	1.93143e-10	279.081	7518.46	26.9401	lysosomal protective protein
UP	GPLIN_001199600	2.51443e-10	0	149.617	Inf	RING and UBP finger domain protein
UP	GPLIN_000778900	2.52823e-10	5.31008	332.204	62.5609	transcribed hypothetical protein
UP	GPLIN_000376600	2.87298e-10	66.2332	1921.76	29.0151	transcribed hypothetical protein
UP	GPLIN_000100500	2.87298e-10	0	148.034	Inf	transcribed hypothetical protein
UP	GPLIN_000487400	3.01235e-10	1.59829	213.514	133.589	transcribed hypothetical protein
UP	GPLIN_000108400	3.17607e-10	18.0889	674.748	37.3018	serine threonine protein kinase
UP	GPLIN_001153300	3.34556e-10	35.8507	1124.17	31.3571	transcribed hypothetical protein
UP	GPLIN_001139400	3.37626e-10	1296.39	32673.5	25.2035	Venom Allergen protein family member
UP	GPLIN_000805900	3.5774e-10	6.40069	355.364	55.5196	transcribed hypothetical protein
UP	GPLIN_001292400	3.91865e-10	236.367	6084.74	25.7428	transcribed hypothetical protein
UP	GPLIN_000785700	4.06532e-10	0	145.58	Inf	transcribed hypothetical protein
UP	GPLIN_000700000	4.2278e-10	33.5491	1409.18	42.0036	transcribed hypothetical protein
UP	GPLIN_001006000	4.32984e-10	0.530256	167.964	316.76	transcribed hypothetical protein
UP	GPLIN_000698900	4.63317e-10	13.3392	2161.81	162.065	RBP 1 protein
UP	GPLIN_001188900	5.34633e-10	5.32513	312.491	58.6823	UDP glucuronosyltransferase ugt 47
UP	GPLIN_000841900	5.43994e-10	7.51387	830.661	110.55	group 1 glycosyl transferase
UP	GPLIN_000516100	5.50749e-10	1.06051	184.235	173.723	transcribed hypothetical protein
UP	GPLIN_000241600	5.67201e-10	1.60582	203.296	126.6	transcribed hypothetical protein
UP	GPLIN_001370800	6.44436e-10	2.68137	912.184	340.193	transcribed hypothetical protein
UP	GPLIN_000894300	7.00316e-10	0.530256	162.277	306.035	transcribed hypothetical protein
UP	GPLIN_000547900	7.62277e-10	51.8938	1418.91	27.3426	Patched family protein
UP	GPLIN_001036400	8.31352e-10	551.926	12722.5	23.0511	CYtochrome P450 family member (cyp 33C12)
UP	GPLIN_001001600	8.77055e-10	250.989	5941.67	23.6731	transcribed hypothetical protein
UP	GPLIN_001550200	8.85959e-10	0	135.587	Inf	transcribed hypothetical protein
UP	GPLIN_000745800	9.3505e-10	27.8517	950.274	34.1191	transcribed hypothetical protein
UP	GPLIN_001445200	1.01389e-09	94.6679	2354.77	24.874	transcribed hypothetical protein
UP	GPLIN_000518100	1.12163e-09	3.73436	255.184	68.3342	transcribed hypothetical protein
UP	GPLIN_000142300	1.16565e-09	58.3281	8135.57	139.479	transcribed hypothetical protein
UP	GPLIN_000167000	1.20647e-09	1.59829	192.141	120.217	transcribed hypothetical protein
UP	GPLIN_000689500	1.24337e-09	0.53778	155.011	288.243	transcribed hypothetical protein
UP	GPLIN_001189200	1.38374e-09	157.302	3639.81	23.139	UDP glucuronosyltransferase ugt 47
UP	GPLIN_001065200	1.38374e-09	26.2158	1720.19	65.6165	transcribed hypothetical protein
UP	GPLIN_001211400	1.77751e-09	3.18153	230.227	72.3635	transcribed hypothetical protein
UP	GPLIN_000122100	1.82308e-09	8.53676	362.572	42.4718	transcribed hypothetical protein
UP	GPLIN_000345900	2.04994e-09	3.21163	228.708	71.2124	transcribed hypothetical protein
UP	GPLIN_000323400	2.1895e-09	3.74189	240.518	64.2772	ubiquitin
UP	GPLIN_001475500	2.27602e-09	25.0725	959.482	38.2683	transcribed hypothetical protein
UP	GPLIN_000962600	2.31094e-09	1.59077	390.537	245.502	transcribed hypothetical protein
UP	GPLIN_000711500	2.53282e-09	66.8613	1602.8	23.972	transcribed hypothetical protein
UP	GPLIN_001522800	2.81878e-09	1.06051	163.575	154.241	transcribed hypothetical protein
UP	GPLIN_000419400	2.81878e-09	0	124.359	Inf	transcribed hypothetical protein
UP	GPLIN_001166000	2.85351e-09	4.79487	343.118	71.5593	rbp protein
UP	GPLIN_001339800	2.89337e-09	2.12855	281.804	132.393	transcribed hypothetical protein
UP	GPLIN_001244700	3.33989e-09	5.87796	1846.81	314.193	ribosomal protein S6 kinase alpha 3
UP	GPLIN_000243500	3.41791e-09	7.46872	322.617	43.1957	poly(A) polymerase gamma
UP	GPLIN_000892800	3.6287e-09	7.98393	687.024	86.0508	rbp protein
UP	GPLIN_000312300	4.18047e-09	10.6653	385.459	36.1414	rbp 1 protein
UP	GPLIN_001029400	4.20863e-09	52.4391	1241.47	23.6745	transcribed hypothetical protein
UP	GPLIN_000050800	4.35974e-09	397.035	8032.88	20.2322	UDP glucuronosyltransferase ugt 47
UP	GPLIN_001021300	4.44599e-09	0	126.725	Inf	transcribed hypothetical protein
UP	GPLIN_000619600	4.51924e-09	223.121	4581.1	20.5319	transcribed hypothetical protein
UP	GPLIN_000238000	4.70715e-09	12.2185	418.258	34.2316	transcribed hypothetical protein
UP	GPLIN_000985500	4.79667e-09	6.42326	286.729	44.6392	transcribed hypothetical protein
UP	GPLIN_000110900	4.83612e-09	12.839	423.184	32.9609	transcribed hypothetical protein
UP	GPLIN_000902500	4.84211e-09	4.79487	251.454	52.4423	thaumatin protein 1 like
UP	GPLIN_000555400	5.88827e-09	11.6882	2052.77	175.628	transcribed hypothetical protein
UP	GPLIN_000545100	6.06858e-09	45.0943	1811.23	40.1654	transcribed hypothetical protein
UP	GPLIN_000750800	6.28771e-09	6.90085	384.281	55.686	transcribed hypothetical protein
UP	GPLIN_000813300	6.62582e-09	9.61232	349.113	36.3194	BTB:POZ domain containing protein fold
UP	GPLIN_001498600	7.41387e-09	1.06051	151.201	142.574	Kelch related
UP	GPLIN_000166200	7.91241e-09	4.83249	758.764	157.013	transcribed hypothetical protein
UP	GPLIN_000496400	8.54711e-09	23.6021	615.744	26.0885	Serine threonine protein kinase
UP	GPLIN_001204200	1.02428e-08	53.3867	1239.06	23.2092	transcribed hypothetical protein
UP	GPLIN_001525900	1.08935e-08	8.59695	315.638	36.7151	Peroxidase mlt 7
UP	GPLIN_001269000	1.08935e-08	3.71179	1025.3	276.228	transcribed hypothetical protein
UP	GPLIN_000985700	1.0985e-08	8.01403	303.054	37.8154	transcribed hypothetical protein
UP	GPLIN_000573900	1.10689e-08	61.916	1316.89	21.269	transcribed hypothetical protein
UP	GPLIN_000502500	1.26651e-08	20.7778	549.513	26.4472	Poly polymerase central domain containing protein
UP	GPLIN_000085400	1.29503e-08	181.243	3446.88	19.018	transcribed hypothetical protein
UP	GPLIN_000185200	1.42752e-08	67.8616	1377.71	20.3018	Nematode AStacin protease family member (nas 9)
UP	GPLIN_000919700	1.46491e-08	94.0283	1833.85	19.5032	transcribed hypothetical protein
UP	GPLIN_000683400	1.46615e-08	55.0903	1156.43	20.9915	transcribed hypothetical protein
UP	GPLIN_000886700	1.47935e-08	16.4981	458.79	27.8086	transcribed hypothetical protein
UP	GPLIN_000516500	1.48713e-08	5.90805	254.39	43.0582	polyubiquitin
UP	GPLIN_000800100	1.48917e-08	2.13607	169.704	79.4467	rbp 1 protein
UP	GPLIN_000174500	1.64345e-08	1.59077	155.81	97.9462	transcribed hypothetical protein
UP	GPLIN_000107600	1.69497e-08	35.2828	794.417	22.5157	transcribed hypothetical protein
UP	GPLIN_001189100	1.72946e-08	12.2862	371.077	30.2029	UDP glucuronosyltransferase ugt 47
UP	GPLIN_001283000	1.76049e-08	399.317	7203.42	18.0393	transcribed hypothetical protein
UP	GPLIN_000172000	1.76049e-08	259.168	4727.21	18.24	transcribed hypothetical protein
UP	GPLIN_001511800	1.84564e-08	0	107.23	Inf	rbp protein
UP	GPLIN_000192000	1.8664e-08	14.3921	411.715	28.6069	Peroxidases heam-ligand binding site
UP	GPLIN_000796700	1.9017e-08	0	127.804	Inf	transcribed hypothetical protein
UP	GPLIN_000744000	2.0835e-08	26.1029	2949.85	113.008	transcribed hypothetical protein
UP	GPLIN_001131300	2.1076e-08	2.15112	164.883	76.6497	transcribed hypothetical protein
UP	GPLIN_001449900	2.13947e-08	2.65128	179.115	67.558	Ubiquitin system component Cue
UP	GPLIN_000619300	2.16388e-08	0.530256	123.353	232.63	transcribed hypothetical protein
UP	GPLIN_001189400	2.28298e-08	63.3451	1233.86	19.4784	RBP 1 protein
UP	GPLIN_001317300	2.35177e-08	0	104.073	Inf	transcribed hypothetical protein
UP	GPLIN_000273300	2.3864e-08	0	104.998	Inf	transcribed hypothetical protein
UP	GPLIN_001027600	2.53799e-08	0	317.059	Inf	transcribed hypothetical protein
UP	GPLIN_001335500	2.53799e-08	1.06051	498.905	470.438	transcribed hypothetical protein
UP	GPLIN_001211600	2.62938e-08	2.12102	162.717	76.7162	phosphoinositide dependent protein kinase 1
UP	GPLIN_000128300	2.66438e-08	4.79487	218.998	45.6734	transcribed hypothetical protein
UP	GPLIN_000494000	2.67162e-08	0	103.919	Inf	transcribed hypothetical protein
UP	GPLIN_001289300	2.6907e-08	6.97609	260.165	37.2938	transcribed hypothetical protein
UP	GPLIN_000379700	2.73014e-08	26.2233	599.636	22.8665	transcribed hypothetical protein
UP	GPLIN_000369300	3.17913e-08	370.815	6154.37	16.5969	Gut esterase 1
UP	GPLIN_000819000	3.2917e-08	1.59077	146.888	92.3377	transcribed hypothetical protein
UP	GPLIN_001269600	3.30523e-08	5.86291	235.267	40.128	poly(A) polymerase gamma
UP	GPLIN_001099300	3.38067e-08	25.7231	584.995	22.742	transcribed hypothetical protein
UP	GPLIN_001585500	3.6652e-08	0.530256	118.956	224.337	solute carrier family 2, facilitated glucose
UP	GPLIN_001149700	3.7678e-08	3.72684	193.079	51.8077	transcribed hypothetical protein
UP	GPLIN_001068600	3.90919e-08	12.3238	343.743	27.8926	Maltase glucoamylase
UP	GPLIN_000970200	3.92526e-08	2.65128	1298.81	489.882	transcribed hypothetical protein
UP	GPLIN_001475100	4.07622e-08	21.9361	509.74	23.2375	transcribed hypothetical protein
UP	GPLIN_001171800	4.36782e-08	0	107.367	Inf	RBP 1 protein
UP	GPLIN_001380800	4.6155e-08	11.7484	9394.99	799.683	C-type lectin fold
UP	GPLIN_000187600	4.63047e-08	33.1467	2018.1	60.8839	transcribed hypothetical protein
UP	GPLIN_000333400	5.00972e-08	2.12102	154.512	72.8477	transcribed hypothetical protein
UP	GPLIN_000899500	5.16513e-08	55.8463	1025.95	18.3709	Major facilitator superfamily domain containing protein
UP	GPLIN_001441700	5.54413e-08	0	97.5178	Inf	BTB and MATH domain containing family member
UP	GPLIN_000524400	5.64439e-08	147.231	2785.91	18.9221	transcribed hypothetical protein
UP	GPLIN_001166100	5.73984e-08	1.06804	128.101	119.941	transcribed hypothetical protein
UP	GPLIN_000840100	6.23214e-08	2.12855	152.42	71.6073	transcribed hypothetical protein
UP	GPLIN_000884900	6.67012e-08	6.95352	241.167	34.6827	transcribed hypothetical protein
UP	GPLIN_000174100	7.15194e-08	31.3904	1482.42	47.2253	transcribed hypothetical protein
UP	GPLIN_001395000	7.54275e-08	6.92342	240.078	34.6762	transcribed hypothetical protein
UP	GPLIN_000731400	7.66705e-08	15.5806	720.63	46.2519	transcribed hypothetical protein
UP	GPLIN_000809100	7.72693e-08	742.664	11278.7	15.1868	Immunoglobulin-like
UP	GPLIN_001160000	7.74494e-08	5.3778	211.004	39.2361	Ubiquitin system component Cue
UP	GPLIN_001127400	7.76366e-08	3.19658	249.708	78.1173	transcribed hypothetical protein
UP	GPLIN_000618300	7.88612e-08	133.978	2270.87	16.9496	acid phosphatase 1
UP	GPLIN_000707200	8.40248e-08	0.530256	110.827	209.006	transcribed hypothetical protein
UP	GPLIN_001557300	8.54148e-08	0	94.9898	Inf	transcribed hypothetical protein
UP	GPLIN_000590900	9.51368e-08	0	93.4849	Inf	expb protein; exp protein
UP	GPLIN_001111300	9.57528e-08	29.9652	10732.8	358.175	beta 1,4 endoglucanase
UP	GPLIN_000092200	1.0175e-07	349.545	5295.13	15.1487	transcribed hypothetical protein
UP	GPLIN_000166300	1.07021e-07	139.021	2216.3	15.9422	transcribed hypothetical protein
UP	GPLIN_000926600	1.08113e-07	16.5508	1474.92	89.115	gland protein
UP	GPLIN_000991000	1.1023e-07	8.5819	257.862	30.0472	transcribed hypothetical protein
UP	GPLIN_000548000	1.14339e-07	24.1248	494.146	20.4829	cytochrome p450 family member (cype2); cytochrome p450 family member (cype1); cytochrome p450 family member (cypc2)
UP	GPLIN_000889900	1.192e-07	14.8923	357.034	23.9744	transcribed hypothetical protein
UP	GPLIN_000057800	1.192e-07	2.12102	144.503	68.129	transcribed hypothetical protein
UP	GPLIN_000919600	1.30971e-07	1.59077	130.77	82.2058	transcribed hypothetical protein
UP	GPLIN_001130700	1.31892e-07	0.530256	241.501	455.443	transcribed hypothetical protein
UP	GPLIN_001393800	1.4303e-07	0.530256	387.939	731.608	transcribed hypothetical protein
UP	GPLIN_000409100	1.44716e-07	51.2958	869.29	16.9466	transcribed hypothetical protein
UP	GPLIN_000896600	1.4567e-07	16.6185	373.452	22.4721	glutathione synthetase family protein
UP	GPLIN_001099500	1.67859e-07	2.12102	321.875	151.754	Cysteine PRotease related family member (cpr 6)
UP	GPLIN_000273700	1.79263e-07	201.302	2971.23	14.76	beta galactosidase
UP	GPLIN_001246400	2.11954e-07	0	87.7959	Inf	beta 1,4 galactosyltransferase 4
UP	GPLIN_001195200	2.18927e-07	219.632	3674.15	16.7287	acid phosphatase 1
UP	GPLIN_000284400	2.19028e-07	1.06051	114.501	107.968	transcribed hypothetical protein
UP	GPLIN_001227700	2.20318e-07	4.24205	592.888	139.765	transcribed hypothetical protein
UP	GPLIN_000225100	2.25724e-07	24.0948	470.295	19.5186	BTB:POZ domain containing protein 3
UP	GPLIN_000148400	2.30767e-07	3.21915	153.952	47.8239	transcribed hypothetical protein
UP	GPLIN_000590500	2.38544e-07	0	86.8603	Inf	transcribed hypothetical protein
UP	GPLIN_000619400	2.43369e-07	0	86.5737	Inf	transcribed hypothetical protein
UP	GPLIN_001219400	2.69282e-07	6.90085	4607.28	667.639	Beta tubulin, autoregulation binding site
UP	GPLIN_001067000	2.96053e-07	0	85.5624	Inf	transcribed hypothetical protein
UP	GPLIN_000962700	2.97599e-07	2.12855	445.654	209.37	transcribed hypothetical protein
UP	GPLIN_001064800	3.08201e-07	0	204.656	Inf	transcribed hypothetical protein
UP	GPLIN_001253400	3.08201e-07	0.53778	99.7412	185.469	FAD linked oxidase domain containing protein
UP	GPLIN_000399100	3.13069e-07	20.3453	401.804	19.7492	cytosine:purines uracil thiamine allantoin
UP	GPLIN_000039100	3.1799e-07	1.59077	122.342	76.9076	transcribed hypothetical protein
UP	GPLIN_001178300	3.66068e-07	3.20411	149.908	46.7861	BTB:POZ domain containing protein 2
UP	GPLIN_000821000	3.68394e-07	4.28719	168.183	39.2292	transcribed hypothetical protein
UP	GPLIN_001016700	3.87237e-07	164.481	2262.98	13.7583	cyp2k19 protein
UP	GPLIN_000523900	3.9982e-07	0	82.6901	Inf	transcribed hypothetical protein
UP	GPLIN_000142700	4.31558e-07	27.2763	482.481	17.6887	flavin containing monooxygenase fmo gs ox3
UP	GPLIN_000547700	4.38481e-07	282.04	3790.36	13.4391	transcribed hypothetical protein
UP	GPLIN_001003100	4.41818e-07	5.86291	189.994	32.406	nuclear hormone receptor family member (nhr)
UP	GPLIN_000349500	4.46668e-07	0	81.9695	Inf	7TM GPCR, serpentine receptor class sx (Srsx)
UP	GPLIN_000627300	5.31288e-07	0	80.9603	Inf	transcribed hypothetical protein
UP	GPLIN_001441900	5.32359e-07	21.4209	455.597	21.2688	Hypoxia up regulated protein 1
UP	GPLIN_000148300	5.5161e-07	219.707	2891.46	13.1605	transcribed hypothetical protein
UP	GPLIN_000758000	5.7159e-07	3.71931	153.431	41.2524	transcribed hypothetical protein
UP	GPLIN_000943100	5.73758e-07	99.9439	1386.63	13.8741	transcribed hypothetical protein
UP	GPLIN_001574400	5.84977e-07	44.0227	734.743	16.6901	alcohol dehydrogenase class 3
UP	GPLIN_000847300	5.84977e-07	6.44583	2052.37	318.403	transcribed hypothetical protein
UP	GPLIN_000925000	6.12168e-07	0	79.8097	Inf	transcribed hypothetical protein
UP	GPLIN_000974400	6.1862e-07	33.1166	542.423	16.3792	transcribed hypothetical protein
UP	GPLIN_001004600	6.21264e-07	13.3166	288.015	21.6283	Serpentine Receptor, class T family member
UP	GPLIN_000518300	6.50557e-07	21.8007	396.051	18.1669	transcribed hypothetical protein
UP	GPLIN_001415400	7.11025e-07	1.06051	425.501	401.223	transcribed hypothetical protein
UP	GPLIN_001468600	7.38854e-07	2.12855	124.207	58.3531	transcribed hypothetical protein
UP	GPLIN_001056800	7.96079e-07	13.8243	785.965	56.854	transcribed hypothetical protein
UP	GPLIN_000467200	8.21339e-07	1.59077	113.199	71.1603	transcribed hypothetical protein
UP	GPLIN_000184700	8.88334e-07	113.043	1490.62	13.1864	transcribed hypothetical protein
UP	GPLIN_000821100	1.01489e-06	0	75.8565	Inf	transcribed hypothetical protein
UP	GPLIN_000878500	1.02131e-06	42.3793	623.266	14.7069	solute carrier family 15
UP	GPLIN_000183600	1.03587e-06	9.11968	217.862	23.8892	transcribed hypothetical protein
UP	GPLIN_001073700	1.1085e-06	48.4489	700.168	14.4517	transcribed hypothetical protein
UP	GPLIN_001056900	1.13541e-06	4.25709	183.216	43.0377	transcribed hypothetical protein
UP	GPLIN_000805800	1.16178e-06	5.90053	622.318	105.468	transcribed hypothetical protein
UP	GPLIN_000754200	1.1735e-06	7.44615	719.394	96.6129	transcribed hypothetical protein
UP	GPLIN_000467400	1.1735e-06	566.24	23393.5	41.3138	pectate lyase 1
UP	GPLIN_000476900	1.18136e-06	22.5567	381.371	16.9072	transcribed hypothetical protein
UP	GPLIN_000204400	1.18136e-06	9.08959	216.199	23.7854	transcribed hypothetical protein
UP	GPLIN_001211500	1.21496e-06	2.6889	126.449	47.0262	Pancreatic ribonuclease
UP	GPLIN_001068700	1.21972e-06	1.61334	107.815	66.8273	Sucrase isomaltase
UP	GPLIN_001460000	1.32309e-06	15.9904	392.555	24.5494	transcribed hypothetical protein
UP	GPLIN_001263700	1.41549e-06	1.59077	107.875	67.813	transcribed hypothetical protein
UP	GPLIN_000767500	1.42466e-06	3.21915	133.497	41.4697	transcribed hypothetical protein
UP	GPLIN_000121300	1.49486e-06	0	73.6211	Inf	transcribed hypothetical protein
UP	GPLIN_000024700	1.54595e-06	43.6089	626.811	14.3735	transcribed hypothetical protein
UP	GPLIN_001139100	1.79362e-06	20.8906	352.201	16.8593	poly(A) polymerase gamma
UP	GPLIN_000943000	1.816e-06	38.4342	553.497	14.4011	transcribed hypothetical protein
UP	GPLIN_000280100	1.82786e-06	54.9248	737.387	13.4254	Beta tubulin, autoregulation binding site
UP	GPLIN_000515900	1.99887e-06	0	125.931	Inf	transcribed hypothetical protein
UP	GPLIN_000740800	2.04612e-06	3.18153	129.466	40.6931	Poly(A) polymerase, central region
UP	GPLIN_000408400	2.13651e-06	2.12102	112.127	52.8644	transcribed hypothetical protein
UP	GPLIN_001223000	2.18864e-06	5.30256	158.541	29.8989	transcribed hypothetical protein
UP	GPLIN_000399400	2.35106e-06	150.254	1749.02	11.6404	ubiquitin carboxyl terminal hydrolase 7
UP	GPLIN_001370100	2.3707e-06	3.71931	135.868	36.5304	transcribed hypothetical protein
UP	GPLIN_000780600	2.37653e-06	609.178	6798.12	11.1595	gland protein
UP	GPLIN_000325800	2.37875e-06	0	70.3128	Inf	transcribed hypothetical protein
UP	GPLIN_001196900	2.385e-06	6.42326	171.278	26.6653	transcribed hypothetical protein
UP	GPLIN_001138300	2.385e-06	0	69.8848	Inf	transcribed hypothetical protein
UP	GPLIN_001109600	2.6258e-06	115.164	1365.33	11.8556	transcribed hypothetical protein
UP	GPLIN_000603800	2.7268e-06	57.3468	734.927	12.8155	serine:threonine protein phosphatase PP1
UP	GPLIN_000252400	2.76156e-06	10.6202	222.44	20.945	dorsal gland cell specific expression protein
UP	GPLIN_001417500	2.85178e-06	5.87796	160.85	27.3649	transcribed hypothetical protein
UP	GPLIN_001046300	2.90522e-06	1.59829	100.539	62.9044	BTB:POZ domain containing protein 2
UP	GPLIN_001232700	2.92985e-06	1.59077	240.781	151.361	transcribed hypothetical protein
UP	GPLIN_000579500	2.98415e-06	592.451	6424.87	10.8446	transcribed hypothetical protein
UP	GPLIN_001094200	3.02574e-06	0.530256	171.266	322.988	transcribed hypothetical protein
UP	GPLIN_000395900	3.07446e-06	6555.59	68661.4	10.4737	transcribed hypothetical protein
UP	GPLIN_000457200	3.10261e-06	0	68.2286	Inf	transcribed hypothetical protein
UP	GPLIN_000740900	3.16114e-06	0.530256	80.9603	152.682	transcribed hypothetical protein
UP	GPLIN_000591700	3.25886e-06	34.3652	710.198	20.6662	Solute carrier family 2
UP	GPLIN_001244900	3.39732e-06	26.8213	399.035	14.8775	transcribed hypothetical protein
UP	GPLIN_000235400	3.42507e-06	18.6568	308.512	16.5362	Aldehyde dehydrogenase, conserved site
UP	GPLIN_000120300	3.45779e-06	1.06051	90.7439	85.5661	gland protein
UP	GPLIN_000085900	3.45779e-06	3.71179	131.119	35.3249	paired amphipathic helix protein Sin3
UP	GPLIN_000864900	3.5647e-06	12.7487	239.867	18.815	transcribed hypothetical protein
UP	GPLIN_000318900	3.67637e-06	1.06051	89.7407	84.6202	transcribed hypothetical protein
UP	GPLIN_001204600	3.67637e-06	167.945	1864.58	11.1023	alpha 1,6 mannosyl glycoprotein
UP	GPLIN_000237500	3.70046e-06	3.18153	123.128	38.7009	transcribed hypothetical protein
UP	GPLIN_000281200	3.75244e-06	2.12102	107.154	50.52	Protein of unknown function DUF223, Arabidopsis thaliana
UP	GPLIN_001031700	4.13004e-06	2.65128	114.063	43.022	transcribed hypothetical protein
UP	GPLIN_000589300	4.31737e-06	2.14359	143.635	67.0067	transcribed hypothetical protein
UP	GPLIN_000462900	4.31892e-06	11.8312	243.593	20.5892	transcribed hypothetical protein
UP	GPLIN_000970400	4.34208e-06	0.53778	78.5139	145.996	transcribed hypothetical protein
UP	GPLIN_000189200	4.3886e-06	874.375	9076.99	10.3811	transcribed hypothetical protein
UP	GPLIN_001347500	4.43207e-06	10.12	1276.5	126.137	C-type lectin
UP	GPLIN_000194900	4.73137e-06	2.65128	112.053	42.2637	poly(A) polymerase gamma
UP	GPLIN_000758100	4.8716e-06	5.31008	147.598	27.7959	transcribed hypothetical protein
UP	GPLIN_000340000	4.90486e-06	84.8338	966.814	11.3966	Flavin containing MonoOxygenase family member
UP	GPLIN_000968600	4.90486e-06	0	917.033	Inf	gag pol polyprotein
UP	GPLIN_000523800	4.94153e-06	122.253	1343.2	10.9871	transcribed hypothetical protein
UP	GPLIN_001058300	4.98222e-06	0.53778	77.7196	144.519	Transposase IS3 IS911
UP	GPLIN_001032300	5.05162e-06	9.05197	189.924	20.9815	transcribed hypothetical protein
UP	GPLIN_000295000	5.19028e-06	9.62737	195.394	20.2957	transcribed hypothetical protein
UP	GPLIN_000592700	5.30368e-06	0	340.438	Inf	transcribed hypothetical protein
UP	GPLIN_001571600	5.36212e-06	0.53778	75.9321	141.196	expb protein; exp protein
UP	GPLIN_000452200	5.67773e-06	17.1789	277.132	16.1322	transcribed hypothetical protein
UP	GPLIN_000412300	6.19737e-06	453.837	14564.1	32.0911	pectate lyase 2
UP	GPLIN_000325700	6.2679e-06	2.68137	108.96	40.6357	poly A polymerase
UP	GPLIN_000761300	6.44462e-06	164.963	1749.43	10.605	transcribed hypothetical protein
UP	GPLIN_000540300	6.53653e-06	39.115	497.341	12.7148	transcribed hypothetical protein
UP	GPLIN_001454900	6.95368e-06	0	63.3318	Inf	transcribed hypothetical protein
UP	GPLIN_000617700	7.34712e-06	264.403	2660.74	10.0632	transcribed hypothetical protein
UP	GPLIN_001550100	7.53335e-06	0	63.1845	Inf	transcribed hypothetical protein
UP	GPLIN_000158400	8.24071e-06	0	62.6093	Inf	transcribed hypothetical protein
UP	GPLIN_000878400	8.66646e-06	25.1402	339.929	13.5213	transcribed hypothetical protein
UP	GPLIN_000524000	8.73926e-06	3.19658	113.273	35.4357	transcribed hypothetical protein
UP	GPLIN_000966000	8.99097e-06	5.30256	139.895	26.3825	transcribed hypothetical protein
UP	GPLIN_000357200	9.09781e-06	1032.43	9795.38	9.48767	transcribed hypothetical protein
UP	GPLIN_001006100	9.19888e-06	35.7152	662.629	18.5531	transcribed hypothetical protein
UP	GPLIN_000073200	9.27736e-06	3.71179	5258.17	1416.61	transcribed hypothetical protein
UP	GPLIN_000378500	9.38029e-06	12.3163	212.596	17.2614	solute carrier family 35 member F3
UP	GPLIN_000174400	9.68601e-06	13.3091	619.874	46.5753	transcribed hypothetical protein
DOWN	GPLIN_001020300	8.92803e-10	300.746	5.68505	0.0189032	transcribed hypothetical protein
DOWN	GPLIN_000739800	1.71636e-06	594.903	29.4345	0.0494778	transcribed hypothetical protein
DOWN	GPLIN_000067000	2.13206e-06	2067.2	35.4102	0.0171296	transcribed hypothetical protein
DOWN	GPLIN_001020400	2.93232e-06	3245.75	168.41	0.0518862	transcribed hypothetical protein
DOWN	GPLIN_000199900	4.41111e-06	322.573	15.6876	0.0486328	transcribed hypothetical protein
DOWN	GPLIN_000653100	4.90486e-06	10357.6	1011.19	0.0976274	gaLECtin family member (lec 1)

## Sheet: J2 vs early parasitic
DIRECTION OF EXPRESSION CHANGE	Gene ID	FDR q-value	normalised expression in J2	Normaised Expression in early parasitic	Fold change in expression	product name
UP	GPLIN_001121000	8.60649e-38	10.0301	565028	56333.4	Type 2 ice structuring protein
UP	GPLIN_000641800	1.6164e-26	0	7700.21	Inf	transcribed hypothetical protein
UP	GPLIN_000185400	3.94013e-25	20.5849	40899	1986.84	transcribed hypothetical protein
UP	GPLIN_000555100	6.87963e-23	4.79959	21896.8	4562.22	Elongation of very long chain fatty acids
UP	GPLIN_000109300	1.04094e-20	44.8261	29028.6	647.584	Tyrosinase protein tyr 3
UP	GPLIN_001002600	5.07702e-19	2.13742	2063.15	965.251	transcribed hypothetical protein
UP	GPLIN_000279400	1.16485e-18	2.66217	2113.23	793.8	transcribed hypothetical protein
UP	GPLIN_000422000	3.40628e-18	0	991.671	Inf	transcribed hypothetical protein
UP	GPLIN_000812300	3.59037e-18	3.80555	2506.17	658.558	glutathione synthetase
UP	GPLIN_001136900	3.78613e-18	113.479	34829.1	306.92	Papilin
UP	GPLIN_000121600	8.75363e-18	0	937.235	Inf	LONg family member (lon 1)
UP	GPLIN_000023500	9.34875e-18	4.70573	2252.35	478.64	Nematode AStacin protease family member
UP	GPLIN_000641900	1.32369e-17	2.13742	1488.38	696.345	Nematode AStacin protease family member (nas 9)
UP	GPLIN_000109400	1.75466e-17	0	887.024	Inf	transcribed hypothetical protein
UP	GPLIN_000312900	1.83448e-17	0.618615	1061.49	1715.91	group 1 glycosyl transferase
UP	GPLIN_000325500	2.341e-17	109.563	28197.5	257.363	transcribed hypothetical protein
UP	GPLIN_000957300	8.93398e-17	0.712473	894.566	1255.58	transcribed hypothetical protein
UP	GPLIN_000205900	1.14506e-16	106.619	23005.9	215.776	beta 1,4 galactosyltransferase 4
UP	GPLIN_001025300	1.27385e-16	0	8928.42	Inf	transcribed hypothetical protein
UP	GPLIN_000509400	2.2939e-16	0.712473	932.691	1309.09	transcribed hypothetical protein
UP	GPLIN_001155200	2.83862e-16	36.8012	7881.56	214.166	transcribed hypothetical protein
UP	GPLIN_001473100	3.17976e-16	30.5979	6282.85	205.336	fatty acid elongation protein 3
UP	GPLIN_001526200	3.79075e-16	4.18098	12029.6	2877.21	transcribed hypothetical protein
UP	GPLIN_000242800	6.01806e-16	64.8308	12554.6	193.651	fatty acid elongation protein 3
UP	GPLIN_000109500	6.72446e-16	2.75603	1193.21	432.945	Nematode AStacin protease family member (nas 9)
UP	GPLIN_000751500	9.34027e-16	64.3999	11382.1	176.741	acyl coenzyme a desaturase
UP	GPLIN_000434500	1.51763e-15	175.61	27073.9	154.171	transcribed hypothetical protein
UP	GPLIN_000481100	5.43535e-15	2.47446	929.586	375.673	gland protein
UP	GPLIN_000906800	5.43535e-15	45.594	6899.7	151.329	glycosyl hydrolase, family 25
UP	GPLIN_001386300	5.57534e-15	2.66217	912.833	342.89	transcribed hypothetical protein
UP	GPLIN_001639800	6.59805e-15	0	2909.16	Inf	transcribed hypothetical protein
UP	GPLIN_000190900	8.00691e-15	29.958	5693.64	190.054	Nose resistant to fluoxetine protein 6
UP	GPLIN_001255700	9.40206e-15	2.66217	919.174	345.272	gland protein
UP	GPLIN_000050500	9.40206e-15	5.04278	22344.2	4430.93	transcribed hypothetical protein
UP	GPLIN_000950100	1.88627e-14	40.4745	5735.83	141.715	gland protein
UP	GPLIN_001104800	2.32687e-14	4.27484	934.747	218.663	transcribed hypothetical protein
UP	GPLIN_001277200	2.84157e-14	1.23723	1709.65	1381.84	CRAL TRIO domain containing protein
UP	GPLIN_001129000	3.46449e-14	1.85584	654.88	352.874	transcribed hypothetical protein
UP	GPLIN_000167300	4.99984e-14	0.712473	490.15	687.956	E3 ubiquitin protein ligase RHA1B
UP	GPLIN_001462900	5.82552e-14	0.618615	4290.92	6936.34	Cysteine PRotease related family member (cpr 6)
UP	GPLIN_000126000	8.32888e-14	16.7794	2081.67	124.061	transcribed hypothetical protein
UP	GPLIN_000605300	9.63241e-14	19.5909	2726.03	139.148	transcribed hypothetical protein
UP	GPLIN_000158800	1.6335e-13	15.4483	1806.78	116.956	transcribed hypothetical protein
UP	GPLIN_001120900	2.6857e-13	7.46177	995.631	133.431	transcribed hypothetical protein
UP	GPLIN_001221800	3.70346e-13	5.51207	836.259	151.714	gland protein
UP	GPLIN_001390400	4.11503e-13	1.42495	470.344	330.079	gland protein
UP	GPLIN_000546800	5.32861e-13	5.32435	787.824	147.966	transcribed hypothetical protein
UP	GPLIN_000166700	6.98028e-13	31.0459	2821.41	90.8787	abnormal epIthelia family member
UP	GPLIN_001206700	1.06211e-12	18.8229	1716.13	91.1723	transcribed hypothetical protein
UP	GPLIN_000634000	1.13967e-12	6.74929	859.423	127.335	polypeptide N acetylgalactosaminyltransferase
UP	GPLIN_001176500	1.18161e-12	414.561	31351.1	75.6249	GNS1:SUR4 family protein
UP	GPLIN_000443800	1.48426e-12	0	285.685	Inf	phosphoribosyltransferase
UP	GPLIN_001120800	1.61857e-12	19.817	3501.36	176.685	transcribed hypothetical protein
UP	GPLIN_000885300	1.9274e-12	71.6142	29246.2	408.386	von Willebrand factor type A domain containing protein
UP	GPLIN_000939300	2.17609e-12	61.7335	4616.57	74.7823	transcribed hypothetical protein
UP	GPLIN_000243800	2.45907e-12	27.3726	2233.87	81.6099	gland protein
UP	GPLIN_000467000	2.89263e-12	87.5531	5914.54	67.5537	Nematode AStacin protease family member
UP	GPLIN_000769000	3.93415e-12	1.33109	801.963	602.487	LONg family member (lon 1)
UP	GPLIN_001014900	4.91743e-12	17.5473	1438.15	81.9584	transcribed hypothetical protein
UP	GPLIN_000730000	6.21809e-12	21.916	1759.75	80.2952	glutathione synthetase
UP	GPLIN_000279500	8.54141e-12	0.618615	320.103	517.452	transcribed hypothetical protein
UP	GPLIN_000386400	9.57153e-12	0	365.131	Inf	progestin and adipoQ receptor family member III
UP	GPLIN_000203300	1.11812e-11	0.712473	1117.99	1569.17	gland protein
UP	GPLIN_001015800	1.28081e-11	233.858	13037.1	55.7482	CRAL TRIO domain containing protein
UP	GPLIN_000706600	1.37121e-11	1.23723	329.807	266.569	phosphoribosyltransferase
UP	GPLIN_000140100	1.42125e-11	1.85584	590.864	318.38	glutathione synthetase
UP	GPLIN_000985900	1.42972e-11	29.1517	18848.5	646.568	transcribed hypothetical protein
UP	GPLIN_000684400	1.4548e-11	3.8994	18291	4690.71	transcribed hypothetical protein
UP	GPLIN_000663900	1.64059e-11	8.08038	750.596	92.8912	glutathione synthetase
UP	GPLIN_000280900	2.93134e-11	1.42495	296.945	208.391	transcribed hypothetical protein
UP	GPLIN_001171600	3.03136e-11	61.7719	10195.2	165.046	transcribed hypothetical protein
UP	GPLIN_000953900	3.06414e-11	6.56158	2244.52	342.07	Patched family protein
UP	GPLIN_000503900	3.07468e-11	25.1968	2476.1	98.2703	transcribed hypothetical protein
UP	GPLIN_000668400	4.01354e-11	6.03682	570.088	94.4352	UDP glucosyltransferase
UP	GPLIN_000018100	4.57226e-11	3.80555	433.973	114.037	transcribed hypothetical protein
UP	GPLIN_001041000	5.22571e-11	24.5782	1444.86	58.7864	TenA family transcriptional regulator
UP	GPLIN_000407100	5.78472e-11	41.6007	2406.11	57.8381	glutathione synthetase
UP	GPLIN_000578700	5.84377e-11	222.159	11157.5	50.223	histone lysine N methyltransferase EHMT1
UP	GPLIN_000502900	6.14393e-11	4.61188	13840.5	3001.07	transcribed hypothetical protein
UP	GPLIN_000967900	8.39413e-11	0	236.341	Inf	group 1 glycosyl transferase
UP	GPLIN_000208100	1.2456e-10	0	234.117	Inf	transcribed hypothetical protein
UP	GPLIN_001251700	1.61845e-10	25.1029	1275.83	50.824	transcribed hypothetical protein
UP	GPLIN_000513000	2.12655e-10	7.55563	522.915	69.2088	transcribed hypothetical protein
UP	GPLIN_000548600	2.49137e-10	130.182	5844.13	44.892	Nuclear hormone receptor family member nhr 25
UP	GPLIN_000490000	2.93781e-10	0	4300.63	Inf	transcribed hypothetical protein
UP	GPLIN_000707800	3.18117e-10	382.568	14967.6	39.124	cellulose binding protein
UP	GPLIN_000560600	3.20179e-10	19.0107	1363.42	71.7187	histidine ammonia lyase
UP	GPLIN_001278600	3.37091e-10	9.84237	624.477	63.4478	fatty acid elongation protein 3
UP	GPLIN_000969900	3.46619e-10	7.36791	479.665	65.1019	gland protein
UP	GPLIN_000660900	3.56379e-10	133.578	5352.65	40.0713	Leucine rich repeat containing protein 15
UP	GPLIN_000781800	3.91112e-10	98.5559	4058.45	41.1792	transcribed hypothetical protein
UP	GPLIN_000954500	4.43912e-10	104.482	4072.78	38.9808	Patched family protein
UP	GPLIN_001480600	4.65155e-10	133.851	5739.96	42.8832	transcribed hypothetical protein
UP	GPLIN_000363700	5.7129e-10	14.1172	734.856	52.0539	transcribed hypothetical protein
UP	GPLIN_001154500	5.79735e-10	3.46851	1622.82	467.873	transcribed hypothetical protein
UP	GPLIN_000429600	5.79735e-10	37.4027	1528.87	40.876	transcribed hypothetical protein
UP	GPLIN_000319600	6.01218e-10	226.251	8234.02	36.3933	UDP galactopyranose mutase
UP	GPLIN_001101800	6.09082e-10	1.9497	250.42	128.44	transcribed hypothetical protein
UP	GPLIN_000684500	6.83825e-10	3.28079	470.319	143.356	transcribed hypothetical protein
UP	GPLIN_000263600	6.91179e-10	57.6122	2319.21	40.2556	transcribed hypothetical protein
UP	GPLIN_000866400	7.41097e-10	2.04356	244.161	119.478	transcribed hypothetical protein
UP	GPLIN_001037200	7.6985e-10	13.3109	661.009	49.6593	transcribed hypothetical protein
UP	GPLIN_000668100	7.99031e-10	182.867	10459.6	57.198	UDP glucosyltransferase
UP	GPLIN_000120500	8.55519e-10	193.887	6930.52	35.7452	transcribed hypothetical protein
UP	GPLIN_000084500	8.68425e-10	61.3196	2481.89	40.4747	transcribed hypothetical protein
UP	GPLIN_001455000	9.14541e-10	29.2668	1182.4	40.4005	iron:zinc purple acid phosphatase
UP	GPLIN_001350800	9.61929e-10	10.6487	1199.53	112.646	transcribed hypothetical protein
UP	GPLIN_001244100	9.80741e-10	10.5548	549.902	52.0995	transcribed hypothetical protein
UP	GPLIN_000063900	1.0041e-09	86.8023	21429	246.871	transcribed hypothetical protein
UP	GPLIN_001040900	1.1139e-09	46.0633	4263.47	92.5567	transcribed hypothetical protein
UP	GPLIN_001263900	1.14208e-09	0	148.939	Inf	transcribed hypothetical protein
UP	GPLIN_000503800	1.18899e-09	21.8222	3418.48	156.652	transcribed hypothetical protein
UP	GPLIN_001532200	1.19692e-09	13.8356	1383.63	100.005	transcribed hypothetical protein
UP	GPLIN_000508700	1.30672e-09	39.6894	1529.02	38.5247	CLN (neuronal ceroid lipofuscinosis)
UP	GPLIN_001036900	1.76763e-09	6.28001	6882.47	1095.93	transcribed hypothetical protein
UP	GPLIN_001068600	2.38558e-09	489.866	16795	34.2849	Maltase glucoamylase
UP	GPLIN_000677900	2.87347e-09	212.428	6401.31	30.134	transmembrane protein 41A
UP	GPLIN_000429400	2.89551e-09	1.9497	1826.85	936.99	transcribed hypothetical protein
UP	GPLIN_001080600	2.89551e-09	7.61109	423.915	55.697	glutathione synthetase
UP	GPLIN_000243700	2.9635e-09	29.7532	1108.87	37.269	gland protein
UP	GPLIN_000150200	3.15915e-09	9.1299	2796.02	306.248	transcribed hypothetical protein
UP	GPLIN_000489900	3.46059e-09	34.3096	1129.5	32.9208	transcribed hypothetical protein
UP	GPLIN_000960000	3.63058e-09	27.7097	971.984	35.0775	transcribed hypothetical protein
UP	GPLIN_001557600	3.71292e-09	131.385	4098.27	31.1928	transcribed hypothetical protein
UP	GPLIN_000593200	3.74491e-09	5.51207	305.809	55.48	carboxypeptidase
UP	GPLIN_000456200	3.94253e-09	198.72	8734.01	43.9513	Patched domain containing protein 3
UP	GPLIN_000942000	3.94253e-09	136.445	6416.31	47.0249	transcribed hypothetical protein
UP	GPLIN_000209000	4.06529e-09	8.699	405.989	46.6708	calcium and integrin binding family
UP	GPLIN_000744200	4.48191e-09	210.005	34862.4	166.008	ROLler: helically twisted, animals roll when
UP	GPLIN_001277300	4.57512e-09	15.4483	679.696	43.9981	LBP:BPI:CETP family domain containing protein
UP	GPLIN_001021800	4.57512e-09	42.727	1408.46	32.9641	Helicase C terminal domain containing protein
UP	GPLIN_000532900	5.24095e-09	1243.17	36362.3	29.2496	hydroxyacyl coenzyme A dehydrogenase
UP	GPLIN_001129700	5.30509e-09	3.8994	981.294	251.652	transcribed hypothetical protein
UP	GPLIN_000542100	5.48558e-09	236.707	6877.56	29.0551	acyl coenzyme a desaturase
UP	GPLIN_000188200	5.58585e-09	155.08	4492.41	28.9683	group XV phospholipase A2
UP	GPLIN_001493000	5.62392e-09	39.651	1294.67	32.6516	Patched related family protein 4
UP	GPLIN_000555000	5.69103e-09	2.13742	200.192	93.6608	protein Y60A3A.21, b
UP	GPLIN_001544200	5.95024e-09	0	737.589	Inf	transcribed hypothetical protein
UP	GPLIN_000486900	6.67883e-09	14.5481	548.382	37.6944	transcribed hypothetical protein
UP	GPLIN_001299100	7.16013e-09	256.691	7030.84	27.3903	transcribed hypothetical protein
UP	GPLIN_000490100	7.43639e-09	7.27405	3427.46	471.19	transcribed hypothetical protein
UP	GPLIN_001539700	8.30093e-09	0	456.949	Inf	CRAL TRIO domain containing protein
UP	GPLIN_001068700	8.30191e-09	153.634	4666.59	30.3747	Sucrase isomaltase
UP	GPLIN_001055800	9.06638e-09	6.28001	318.933	50.7854	transcribed hypothetical protein
UP	GPLIN_000740100	9.29963e-09	162.482	19260.8	118.541	mannitol 2 dehydrogenase
UP	GPLIN_000099800	1.01238e-08	26.1908	826.929	31.5732	transcribed hypothetical protein
UP	GPLIN_001183900	1.10076e-08	7.18019	350.672	48.8388	pla2g15 protein
UP	GPLIN_000637800	1.11098e-08	26.434	854.481	32.325	transcribed hypothetical protein
UP	GPLIN_000950600	1.12753e-08	72.7234	2083.6	28.651	gland protein
UP	GPLIN_000221400	1.24469e-08	1.23723	161.575	130.594	transcribed hypothetical protein
UP	GPLIN_000915500	1.29184e-08	11.0796	420.969	37.9949	transcribed hypothetical protein
UP	GPLIN_000470100	1.29833e-08	87.1777	2260.01	25.9241	esophageal gland cell secretory protein
UP	GPLIN_001080200	1.33685e-08	1268.49	32255.8	25.4285	glutathione synthetase
UP	GPLIN_000186900	1.39282e-08	524.999	15481.6	29.4888	transcribed hypothetical protein
UP	GPLIN_000220500	1.44613e-08	171.254	4527.26	26.436	transcribed hypothetical protein
UP	GPLIN_000998600	1.51578e-08	21.1097	688.413	32.6112	transcribed hypothetical protein
UP	GPLIN_001391000	1.60339e-08	9.59919	503.937	52.4979	Protein kinase-like
UP	GPLIN_000919400	1.77029e-08	19.5738	7629.86	389.8	transcribed hypothetical protein
UP	GPLIN_000839600	1.77315e-08	8.08038	1623.19	200.88	Nematode AStacin protease family member
UP	GPLIN_001390900	1.81233e-08	4.89345	250.351	51.1605	transcribed hypothetical protein
UP	GPLIN_000336900	1.86894e-08	12.1291	447.614	36.9041	tetratricopeptide repeat protein 28
UP	GPLIN_001542900	1.90897e-08	0	112.597	Inf	laminin subunit alpha 5
UP	GPLIN_000728200	2.02028e-08	3.37465	207.471	61.4792	Carbohydrate puine kinase, PfkB, conserved site
UP	GPLIN_001055900	2.15643e-08	0.618615	134.684	217.719	Aminoacyl-tRNA synthetase, class I, conserved site
UP	GPLIN_001247800	2.213e-08	1.42495	231.124	162.198	transcribed hypothetical protein
UP	GPLIN_000912900	2.23559e-08	61.8486	1605.34	25.956	Leucine rich repeat containing protein 15
UP	GPLIN_000183400	2.35536e-08	75.7781	129706	1711.65	transcribed hypothetical protein
UP	GPLIN_001140200	2.38113e-08	19.16	601.891	31.4139	INneXin family member (inx 19)
UP	GPLIN_001144900	2.38146e-08	68.2822	1721.82	25.2163	elongation of very long chain fatty acids
UP	GPLIN_000015200	2.46018e-08	44.2075	1161.16	26.2661	thyrotropin releasing hormone receptor short; thyrotropin releasing hormone receptor long
UP	GPLIN_000038500	2.57453e-08	94.1872	2359.31	25.0492	thiosulfate sulfurtransferase
UP	GPLIN_001221900	2.66701e-08	9.16829	576.703	62.902	gland protein
UP	GPLIN_000739300	2.7647e-08	20.6233	604.945	29.3331	short chain dehydrogenase:reductase SDR
UP	GPLIN_000731800	2.76771e-08	109.657	2549.66	23.2513	matrix metalloproteinase
UP	GPLIN_000943400	2.87076e-08	11.118	506.955	45.5977	glutathione synthetase
UP	GPLIN_001192200	3.08809e-08	509.111	11737.4	23.0546	transcribed hypothetical protein
UP	GPLIN_000379800	3.12696e-08	107.144	4563.08	42.5883	fatty acid elongation protein 3
UP	GPLIN_000337000	3.18402e-08	14.979	482.867	32.2363	transcribed hypothetical protein
UP	GPLIN_000120100	3.19156e-08	194.957	4807.62	24.6598	G2:mitotic specific cyclin A
UP	GPLIN_001104900	3.68821e-08	7.18019	4472.6	622.908	transcribed hypothetical protein
UP	GPLIN_000661600	4.16155e-08	31.7029	808.56	25.5043	transcribed hypothetical protein
UP	GPLIN_000502800	4.2054e-08	11.6982	18711.7	1599.53	transcribed hypothetical protein
UP	GPLIN_000637200	4.49274e-08	148.369	3354.92	22.612	protein Disulfide Isomerase family member
UP	GPLIN_000968200	5.01263e-08	6.93701	2967.4	427.763	transcribed hypothetical protein
UP	GPLIN_000379100	5.0886e-08	1027.2	22611	22.0123	transcribed hypothetical protein
UP	GPLIN_000739800	5.09885e-08	41.8823	1038.88	24.8047	transcribed hypothetical protein
UP	GPLIN_000378900	5.17621e-08	54.8391	1296.41	23.6403	transcribed hypothetical protein
UP	GPLIN_000120700	5.7861e-08	207.871	73074.8	351.538	transcribed hypothetical protein
UP	GPLIN_000544700	5.82524e-08	1.33109	279.653	210.094	gamma glutamylcyclotransferase
UP	GPLIN_000551800	6.63918e-08	38.32	931.144	24.2992	carboxypeptidase B
UP	GPLIN_001261800	6.92877e-08	3.28079	354.022	107.908	glutathione s transferase
UP	GPLIN_000482200	7.11509e-08	511.376	11230.3	21.9608	transcribed hypothetical protein
UP	GPLIN_000591200	7.11893e-08	3.18693	450.461	141.346	transcribed hypothetical protein
UP	GPLIN_000980700	8.12491e-08	86.8193	2009.23	23.1426	transcribed hypothetical protein
UP	GPLIN_001404200	8.14387e-08	11.455	555.145	48.463	UDP galactopyranose mutase
UP	GPLIN_000095800	8.92149e-08	20.3034	648.2	31.9258	transcribed hypothetical protein
UP	GPLIN_000208700	9.34447e-08	2.56832	170.307	66.3108	Homeobox
UP	GPLIN_000825100	9.37078e-08	29.2455	4610.32	157.642	glutathione synthetase
UP	GPLIN_000167200	9.46527e-08	8.84832	2277.61	257.406	glutathione synthetase
UP	GPLIN_001418200	9.58684e-08	17.4364	476.047	27.3019	UDP glucosyltransferase
UP	GPLIN_000975200	1.0179e-07	12.1675	501.885	41.248	transcribed hypothetical protein
UP	GPLIN_000698800	1.02524e-07	1.33109	171.49	128.835	transcribed hypothetical protein
UP	GPLIN_000030400	1.16873e-07	1.42495	130.892	91.8579	transcribed hypothetical protein
UP	GPLIN_001077200	1.28347e-07	90.2708	1857.5	20.577	transcribed hypothetical protein
UP	GPLIN_001430500	1.30788e-07	1.23723	205.489	166.088	transcribed hypothetical protein
UP	GPLIN_000477700	1.40542e-07	160.349	13076.3	81.5488	transcribed hypothetical protein
UP	GPLIN_001037900	1.4929e-07	248.666	4896.7	19.6919	transcribed hypothetical protein
UP	GPLIN_001183400	1.50103e-07	8.699	6945.37	798.411	Fatty acid elongation protein 4
UP	GPLIN_000371200	1.54643e-07	0	806.708	Inf	transcribed hypothetical protein
UP	GPLIN_001309000	1.54643e-07	2.56832	464.346	180.798	transcribed hypothetical protein
UP	GPLIN_000950500	1.64598e-07	64.2505	1327.24	20.6572	Maltase glucoamylase
UP	GPLIN_001308900	1.78379e-07	3.28079	585.887	178.581	Post GPI attachment to protein factor 2
UP	GPLIN_000932700	1.85266e-07	94.4133	1956.59	20.7237	acetyltransferase
UP	GPLIN_001274600	1.85266e-07	0.712473	103.995	145.964	Nematode AStacin protease family member
UP	GPLIN_001144800	1.85777e-07	417.27	33395.7	80.0337	elongation of very long chain fatty acids
UP	GPLIN_000522100	1.89838e-07	2.47446	2349.85	949.642	C type lectin domain family 4 member K
UP	GPLIN_000701200	1.9123e-07	30.952	685.781	22.1562	transcribed hypothetical protein
UP	GPLIN_000359600	1.93834e-07	9.84237	307.649	31.2576	dorsal gland cell specific expression protein
UP	GPLIN_001366300	1.95392e-07	2.56832	694.859	270.55	Post GPI attachment to protein factor 2
UP	GPLIN_001487600	1.95392e-07	0.618615	330.035	533.506	transcribed hypothetical protein
UP	GPLIN_001166600	2.19051e-07	121.466	2872.28	23.6468	glutathione synthetase
UP	GPLIN_000604600	2.26091e-07	1.42495	292.487	205.262	transcribed hypothetical protein
UP	GPLIN_000913500	2.35453e-07	6.65544	358.323	53.8392	transcribed hypothetical protein
UP	GPLIN_001078800	2.35779e-07	27.5774	607.554	22.0309	transcribed hypothetical protein
UP	GPLIN_000272000	2.42089e-07	8.94218	283.26	31.6769	transcribed hypothetical protein
UP	GPLIN_001007400	2.49644e-07	1043.47	18886.9	18.1001	transcribed hypothetical protein
UP	GPLIN_000721500	2.49944e-07	2.75603	151.628	55.0166	dorsal gland cell specific expression protein
UP	GPLIN_000075200	2.92852e-07	19.497	472.993	24.2597	transcribed hypothetical protein
UP	GPLIN_001364000	2.9599e-07	313.437	5572.73	17.7794	DOMON domain containing protein
UP	GPLIN_000827800	3.1925e-07	8.699	258.419	29.7068	FERM domain containing protein 4B
UP	GPLIN_000846500	3.43694e-07	18.2427	1369.27	75.0582	transcribed hypothetical protein
UP	GPLIN_000697600	3.52154e-07	0	401.144	Inf	CLAVATA3:ESR (CLE) protein
UP	GPLIN_000098700	3.5585e-07	72.5528	1372.22	18.9135	transcribed hypothetical protein
UP	GPLIN_000356400	3.98161e-07	0	220.739	Inf	transcribed hypothetical protein
UP	GPLIN_000049900	4.22191e-07	11.1735	324.868	29.075	transcribed hypothetical protein
UP	GPLIN_000723200	4.6121e-07	1.23723	215.369	174.073	transcribed hypothetical protein
UP	GPLIN_000870900	4.80658e-07	219.028	139865	638.57	cuticular collagen
UP	GPLIN_000337800	4.97123e-07	57.4245	2529.88	44.0558	transcribed hypothetical protein
UP	GPLIN_000074100	4.99118e-07	208.959	30053.7	143.825	fatty acid elongation protein 3
UP	GPLIN_000890600	5.21751e-07	6.89862	980.941	142.194	glutathione synthetase
UP	GPLIN_000501600	5.29056e-07	0.618615	126.453	204.413	transcribed hypothetical protein
UP	GPLIN_001263000	5.72223e-07	34.5528	5792.13	167.631	transcribed hypothetical protein
UP	GPLIN_000133000	5.91704e-07	133.898	3170.68	23.6798	rbp 1 protein
UP	GPLIN_001430900	6.59102e-07	13.6863	5198.55	379.836	von Willebrand factor type A domain containing protein
UP	GPLIN_001358300	6.6115e-07	1.33109	106.039	79.6635	transcribed hypothetical protein
UP	GPLIN_000183200	6.64348e-07	1.33109	324.922	244.102	EGF-like region, conserved site
UP	GPLIN_001073900	6.95801e-07	1.42495	146.755	102.99	von Willebrand factor, type C
UP	GPLIN_001106400	8.19594e-07	3.28079	572.906	174.624	PAN domain protein
UP	GPLIN_001592300	8.28068e-07	2.47446	131.839	53.28	transcribed hypothetical protein
UP	GPLIN_000497900	8.49285e-07	22.0099	2300.13	104.504	transcribed hypothetical protein
UP	GPLIN_000960100	8.80975e-07	4.42416	65336.3	14768.1	Nematode cuticle collagen N terminal domain
UP	GPLIN_000049800	9.84134e-07	165.789	2627.21	15.8468	transcribed hypothetical protein
UP	GPLIN_001493100	1.02908e-06	100.467	1598.95	15.9151	patched domain containing protein 3
UP	GPLIN_001036300	1.04129e-06	77.0324	4299.84	55.8186	transcribed hypothetical protein
UP	GPLIN_000367400	1.04129e-06	38.0939	1165.3	30.5903	Tyrosine protein kinase kin 31
UP	GPLIN_000728300	1.15394e-06	62.5227	2785.16	44.5463	transcribed hypothetical protein
UP	GPLIN_001562500	1.15878e-06	285.71	4678.87	16.3763	transcribed hypothetical protein
UP	GPLIN_000691000	1.22044e-06	1586.54	23006.8	14.5012	transmembrane cell adhesion receptor mua; muscle attachment abnormal family member
UP	GPLIN_000798100	1.24418e-06	401.156	6207.59	15.4742	transcribed hypothetical protein
UP	GPLIN_001226600	1.32418e-06	458.973	7328.57	15.9673	transcribed hypothetical protein
UP	GPLIN_000245000	1.33672e-06	0	177.624	Inf	transcribed hypothetical protein
UP	GPLIN_000706300	1.37433e-06	191.096	5140.79	26.9016	transcribed hypothetical protein
UP	GPLIN_000222100	1.42603e-06	20.6788	384.747	18.6059	transcribed hypothetical protein
UP	GPLIN_001413100	1.4545e-06	257.386	3648.5	14.1752	transcribed hypothetical protein
UP	GPLIN_001075800	1.50527e-06	46.6435	10272.5	220.234	transcribed hypothetical protein
UP	GPLIN_000302600	1.55087e-06	101.892	4124.75	40.4815	transcribed hypothetical protein
UP	GPLIN_000378700	1.55586e-06	253.977	3872.31	15.2467	rhamnose biosynthetic enzyme 1
UP	GPLIN_001314700	1.5646e-06	0	65.7711	Inf	prolyl endopeptidase
UP	GPLIN_000486300	1.58154e-06	0	4860.7	Inf	transcribed hypothetical protein
UP	GPLIN_000695000	1.5825e-06	34.5528	3831.2	110.88	glutathione synthetase
UP	GPLIN_001463000	1.61354e-06	13.874	469.424	33.8348	transcribed hypothetical protein
UP	GPLIN_001579300	1.61616e-06	0	339.68	Inf	Nematode AStacin protease family member
UP	GPLIN_001263800	1.62314e-06	196.715	6657.87	33.8453	transcribed hypothetical protein
UP	GPLIN_000885100	1.62314e-06	1.33109	103.181	77.5166	von Willebrand factor type A domain containing protein
UP	GPLIN_001340500	1.75701e-06	247.714	4275.64	17.2603	long chain fatty acid transport protein 4
UP	GPLIN_001232500	1.77381e-06	95.7615	1417.98	14.8074	Histidine acid phosphatase family protein
UP	GPLIN_000679800	1.78153e-06	91.7682	2656.77	28.9508	glutathione synthetase
UP	GPLIN_000957400	1.9469e-06	434.574	26534.6	61.0588	transcribed hypothetical protein
UP	GPLIN_000740000	1.97134e-06	143.698	2065.04	14.3707	transcribed hypothetical protein
UP	GPLIN_000970700	2.04615e-06	326.492	4786.92	14.6617	Phosphoethanolamine MethyTransferase family
UP	GPLIN_000328700	2.24703e-06	48.9687	777.074	15.8688	soma ferritin
UP	GPLIN_000093900	2.26805e-06	1174.74	16856.5	14.3491	acetyl Coenzyme A carboxylase beta
UP	GPLIN_000668500	2.30691e-06	60.6114	2086.18	34.4189	transcribed hypothetical protein
UP	GPLIN_001125700	2.33647e-06	458.538	42308.1	92.2672	PAN domain containing protein
UP	GPLIN_000472400	2.36207e-06	56.4859	864.997	15.3135	aldose 1 epimerase
UP	GPLIN_001157600	2.36408e-06	2.66217	113.461	42.6196	transcribed hypothetical protein
UP	GPLIN_000496900	2.42674e-06	65.7096	962.927	14.6543	CYtochrome P450 family member (cyp 33C1)
UP	GPLIN_000839400	2.62028e-06	62.335	906.636	14.5446	transcribed hypothetical protein
UP	GPLIN_001528200	2.71445e-06	18.6352	336.043	18.0327	EB module family protein
UP	GPLIN_000228800	2.75159e-06	53.6018	4519.82	84.322	transcribed hypothetical protein
UP	GPLIN_000223600	2.75201e-06	121.445	3058.82	25.1869	transcribed hypothetical protein
UP	GPLIN_000748200	2.75567e-06	0	111.048	Inf	transcribed hypothetical protein
UP	GPLIN_001151300	2.76092e-06	555.75	353479	636.04	transcribed hypothetical protein
UP	GPLIN_001412500	2.76339e-06	3.09307	120.849	39.071	transcribed hypothetical protein
UP	GPLIN_000202700	2.78417e-06	3.8994	1955.76	501.554	transcribed hypothetical protein
UP	GPLIN_000668700	2.8828e-06	25.1029	1509.67	60.1392	gland protein
UP	GPLIN_000321200	2.95567e-06	6.74929	604.908	89.6253	zinc metallopeptidase
UP	GPLIN_000142400	3.0459e-06	146.927	1950.38	13.2745	Peroxidase mlt 7
UP	GPLIN_000753200	3.08562e-06	179.245	2440.52	13.6156	tyrosine protein kinase Src42A
UP	GPLIN_000370000	3.30239e-06	86.5207	1261.85	14.5844	transcribed hypothetical protein
UP	GPLIN_001098500	3.35583e-06	51.6479	100686	1949.48	Collagen triple helix repeat
UP	GPLIN_000144200	3.37716e-06	32.057	130915	4083.82	Cuticle collagen 12
UP	GPLIN_000225800	3.41661e-06	0	59.9598	Inf	transcribed hypothetical protein
UP	GPLIN_000684000	3.4521e-06	0.712473	373.526	524.267	transcribed hypothetical protein
UP	GPLIN_000477000	3.47813e-06	21.7283	372.796	17.1572	transcribed hypothetical protein
UP	GPLIN_000056300	3.49923e-06	2.75603	479.153	173.856	serine protease UNQ9391:PRO34284
UP	GPLIN_000016100	3.58163e-06	233.747	7304.86	31.2512	transcribed hypothetical protein
UP	GPLIN_001073300	3.79901e-06	17.9228	326.747	18.2308	glutathione synthetase
UP	GPLIN_000488100	4.00343e-06	32.5092	23000.6	707.51	transcribed hypothetical protein
UP	GPLIN_001015200	4.18598e-06	3.80555	127.693	33.5543	transcribed hypothetical protein
UP	GPLIN_001379900	4.22351e-06	1.33109	84.3459	63.3661	INneXin family member (inx 19)
UP	GPLIN_000429300	4.32732e-06	3.18693	1275.64	400.274	transcribed hypothetical protein
UP	GPLIN_000784100	4.40581e-06	68.8966	2062.82	29.9407	Heavy chain, Unconventional Myosin family member
UP	GPLIN_000308900	4.42077e-06	0	58.6809	Inf	gland protein
UP	GPLIN_000421800	4.54269e-06	26.9204	889.44	33.0396	transcribed hypothetical protein
UP	GPLIN_000954000	4.74114e-06	0	80.2988	Inf	Ribosomal protein S6e, conserved site
UP	GPLIN_001166500	4.85771e-06	13.217	261.769	19.8055	transcribed hypothetical protein
UP	GPLIN_001262300	4.96847e-06	116.368	5240.04	45.03	transcribed hypothetical protein
UP	GPLIN_000840600	5.12074e-06	59.3742	1101.62	18.5538	transcribed hypothetical protein
UP	GPLIN_001402900	5.16937e-06	7.18019	192.983	26.8771	Chitin binding Peritrophin A domain containing protein
UP	GPLIN_000948600	5.2032e-06	7.89267	180.847	22.9133	EF-hand 2 domain containing protein
UP	GPLIN_000458700	5.20946e-06	230.636	2961.08	12.8387	Patched family protein
UP	GPLIN_000126100	5.51684e-06	0.712473	74.7012	104.848	transcribed hypothetical protein
UP	GPLIN_000824400	5.64956e-06	1549.57	18885.3	12.1874	glutathione synthetase
UP	GPLIN_000073500	6.0297e-06	1.33109	81.8719	61.5075	transcribed hypothetical protein
UP	GPLIN_001388900	6.05871e-06	11.3612	3498.45	307.93	transcribed hypothetical protein
UP	GPLIN_000407200	6.25997e-06	3.09307	5254.27	1698.72	glutathione synthetase
UP	GPLIN_000968100	6.32529e-06	0.712473	815.781	1145	transcribed hypothetical protein
UP	GPLIN_000213200	6.32529e-06	76.1706	1035.7	13.5971	dorsal gland cell specific expression protein
UP	GPLIN_001471200	6.40078e-06	8.51128	181.637	21.3407	gland protein
UP	GPLIN_000382900	6.48987e-06	2.84989	781.452	274.204	glutathione synthetase
UP	GPLIN_001009800	6.66692e-06	51.1061	677.575	13.2582	Glycoprotein N acetylgalactosamine
UP	GPLIN_000018200	7.21735e-06	111.206	1461.73	13.1444	abnormal epIthelia family member
UP	GPLIN_000690500	7.32077e-06	83.594	1077.25	12.8867	fibronectin type iii domain containing protein
UP	GPLIN_000638800	7.39381e-06	16.5362	580.407	35.0992	gland protein
UP	GPLIN_001359600	7.53623e-06	2.66217	96.4495	36.2296	transcribed hypothetical protein
UP	GPLIN_000305700	7.773e-06	1283.87	15778.1	12.2895	transcribed hypothetical protein
UP	GPLIN_000225900	7.81767e-06	0	131.136	Inf	linker histone H1 and H5 family protein
UP	GPLIN_001346900	7.88037e-06	55.4918	1094.1	19.7163	protein dispatched 1
UP	GPLIN_000371300	7.91667e-06	10.0301	247.82	24.7077	transcribed hypothetical protein
UP	GPLIN_000488600	7.95489e-06	1.42495	78.6271	55.1791	transcribed hypothetical protein
UP	GPLIN_000820900	7.95489e-06	10.0856	195.645	19.3986	receptor protein tyrosine phosphatase 10d
UP	GPLIN_000684200	7.97517e-06	5.94296	149.901	25.2233	transcribed hypothetical protein
UP	GPLIN_000349200	8.17901e-06	5.94296	145.373	24.4613	dorsal gland cell specific expression protein
UP	GPLIN_000937100	8.59407e-06	4.18098	40310.1	9641.3	transcribed hypothetical protein
UP	GPLIN_000127800	8.91513e-06	955.324	10562.8	11.0568	tyrosine aminotransferase
UP	GPLIN_000334200	8.92511e-06	708.13	7926.54	11.1936	transcribed hypothetical protein
UP	GPLIN_000016400	9.08363e-06	0.712473	5159.74	7242.02	transcribed hypothetical protein
UP	GPLIN_001209600	9.49655e-06	0	56.7914	Inf	transcribed hypothetical protein
UP	GPLIN_001099500	9.58696e-06	459.003	5358.69	11.6746	Cysteine PRotease related family member (cpr 6)
DOWN	GPLIN_000599100	5.78073e-49	47726.9	1.59561	3.34321e-05	EXPB1 protein
DOWN	GPLIN_000783100	5.97568e-48	45247	3.90985	8.64112e-05	transcribed hypothetical protein
DOWN	GPLIN_000333100	5.97568e-48	65501.2	4.42321	6.75287e-05	transcribed hypothetical protein
DOWN	GPLIN_000361100	9.23342e-44	76260	10.4911	0.00013757	transcribed hypothetical protein
DOWN	GPLIN_000333000	3.06577e-43	27248.5	2.55892	9.39105e-05	transcribed hypothetical protein
DOWN	GPLIN_000142600	1.55723e-40	12089.8	1.0537	8.71558e-05	pectate lyase 2
DOWN	GPLIN_001169100	2.49554e-40	22661	7.99106	0.000352635	transcribed hypothetical protein
DOWN	GPLIN_001215600	3.09239e-40	15164	4.69841	0.000309839	beta 1 4 endoglucanase
DOWN	GPLIN_000599200	5.44541e-40	15270.3	3.03857	0.000198985	expb protein; exp protein
DOWN	GPLIN_001185000	5.32892e-39	64624.4	27.0026	0.000417839	transcribed hypothetical protein
DOWN	GPLIN_000142200	9.56092e-39	9305.73	1.53218	0.00016465	transcribed hypothetical protein
DOWN	GPLIN_000313600	1.30946e-38	10457.5	2.12709	0.000203404	beta 1,4 endoglucanase
DOWN	GPLIN_000518500	1.50657e-36	9639.51	5.07367	0.000526341	alpha carbonic anhydrase
DOWN	GPLIN_000536400	2.07106e-36	140286	97.5992	0.000695716	beta 1,4 endoglucanase
DOWN	GPLIN_001248000	1.43538e-35	14733.8	7.98752	0.000542121	pathogenesis protein 5
DOWN	GPLIN_000426100	1.37609e-34	11953.4	7.86048	0.000657594	RBP 4 protein
DOWN	GPLIN_000975600	6.10257e-34	2209.1	0.576981	0.000261184	transcribed hypothetical protein
DOWN	GPLIN_001547600	2.73989e-33	10428.9	8.31659	0.000797458	Liver stage antigen 3
DOWN	GPLIN_000599800	3.64038e-33	11177	8.3315	0.000745413	transcribed hypothetical protein
DOWN	GPLIN_000591300	4.49957e-33	11995.7	11.889	0.000991106	calcium binding EF hand domain protein
DOWN	GPLIN_001148300	7.94488e-33	1734.28	0.167247	9.6436e-05	transcribed hypothetical protein
DOWN	GPLIN_001148400	8.41843e-33	10723.7	8.72252	0.000813388	hepatic lectin
DOWN	GPLIN_000638000	1.25119e-32	37363.7	38.5257	0.0010311	transcribed hypothetical protein
DOWN	GPLIN_000187800	1.80268e-31	3161.16	1.95572	0.000618673	transcribed hypothetical protein
DOWN	GPLIN_001219300	2.57576e-31	1397.51	0.0984945	7.04788e-05	transcribed hypothetical protein
DOWN	GPLIN_001111200	3.1021e-31	52194	5.66407	0.00010852	beta 1 4 endoglucanase
DOWN	GPLIN_000638100	3.10396e-31	56595.3	76.871	0.00135826	cell wall associated serine proteinase
DOWN	GPLIN_000897000	4.52192e-30	3206.47	6.26683	0.00195444	transcribed hypothetical protein
DOWN	GPLIN_001139400	9.88923e-30	46478	97.0211	0.00208746	Venom Allergen protein family member
DOWN	GPLIN_000187400	3.93693e-29	2060.08	1.8462	0.000896179	transcribed hypothetical protein
DOWN	GPLIN_000264400	4.6993e-29	21060.3	69.4919	0.00329966	transcribed hypothetical protein
DOWN	GPLIN_000507800	1.05618e-28	7372.58	12.4429	0.00168773	RBP 1 protein
DOWN	GPLIN_000599000	2.15565e-28	13632.6	23.3162	0.00171034	transcribed hypothetical protein
DOWN	GPLIN_000187700	9.8159e-28	2486.72	3.59113	0.00144413	transcribed hypothetical protein
DOWN	GPLIN_000643500	9.8159e-28	7145.01	13.7525	0.00192477	heat shock protein family member (hsp 12.2)
DOWN	GPLIN_000555600	1.1017e-27	27502.7	69.9296	0.00254265	transcribed hypothetical protein
DOWN	GPLIN_000167700	1.12508e-27	39054.5	100.664	0.00257753	ubiquitin extension protein
DOWN	GPLIN_000437400	1.13817e-27	11729.7	29.598	0.00252333	RBP 1 protein
DOWN	GPLIN_000956600	1.22006e-27	1815.76	2.11074	0.00116246	DegT:DnrJ:EryC1:StrS aminotransferase
DOWN	GPLIN_000400200	1.79184e-27	14815.1	38.3188	0.00258647	transcribed hypothetical protein
DOWN	GPLIN_000105900	1.1826e-26	5640.29	7.32431	0.00129857	transcribed hypothetical protein
DOWN	GPLIN_001278700	1.51361e-26	4224.22	3.77692	0.000894109	transcribed hypothetical protein
DOWN	GPLIN_000457100	1.51361e-26	3797.84	13.5988	0.00358067	transcribed hypothetical protein
DOWN	GPLIN_000085400	1.6224e-26	4901.42	11.791	0.00240563	transcribed hypothetical protein
DOWN	GPLIN_001206200	1.67369e-26	4772.82	15.2572	0.00319669	RBP 1 protein
DOWN	GPLIN_000400300	1.83538e-26	53550.4	163.973	0.00306204	transcribed hypothetical protein
DOWN	GPLIN_000807100	3.08794e-26	2054.39	5.25273	0.00255683	transcribed hypothetical protein
DOWN	GPLIN_001004000	3.25186e-26	4108.23	8.85042	0.00215431	transcribed hypothetical protein
DOWN	GPLIN_000028100	5.17664e-26	3112.27	11.0281	0.00354342	transcribed hypothetical protein
DOWN	GPLIN_000657200	5.17664e-26	6935.42	12.6633	0.00182589	rbp 1 protein
DOWN	GPLIN_000047600	5.22254e-26	2110.8	3.98391	0.00188739	transcribed hypothetical protein
DOWN	GPLIN_000540000	5.87861e-26	1615.64	4.92867	0.0030506	Ttk protein kinase
DOWN	GPLIN_000467400	1.08947e-25	33241.9	6.08877	0.000183165	pectate lyase 1
DOWN	GPLIN_000303600	1.23192e-25	52853.4	214.713	0.00406243	transcribed hypothetical protein
DOWN	GPLIN_000619200	2.3712e-25	2402.22	7.37686	0.00307085	Ovarian tumour, otubain
DOWN	GPLIN_000897500	3.25684e-25	13223.1	57.3838	0.00433967	transcribed hypothetical protein
DOWN	GPLIN_001232800	3.55235e-25	2463.17	5.0351	0.00204416	transcribed hypothetical protein
DOWN	GPLIN_000303700	5.31701e-25	19955.6	87.6471	0.0043921	phosphatidylinositol 4 phosphate 5 kinase type 1
DOWN	GPLIN_001359700	6.0328e-25	13356.6	57.765	0.00432484	perosamine synthetase
DOWN	GPLIN_001234700	7.08018e-25	1220.02	4.49688	0.00368591	transcribed hypothetical protein
DOWN	GPLIN_000897600	7.86971e-25	2863.19	11.1772	0.00390377	transcribed hypothetical protein
DOWN	GPLIN_000207200	9.35494e-25	4225.73	10.6571	0.00252197	actin
DOWN	GPLIN_000319500	3.18136e-24	50159.9	26.1168	0.000520671	transcribed hypothetical protein
DOWN	GPLIN_000422800	3.47441e-24	2013.75	4.80559	0.00238639	transcribed hypothetical protein
DOWN	GPLIN_000467500	3.9337e-24	4854.36	17.0893	0.00352041	RBP 1 protein
DOWN	GPLIN_001082900	4.21474e-24	10270.5	16.4682	0.00160345	RBP 1 protein
DOWN	GPLIN_000579500	4.89437e-24	9140.55	36.2597	0.00396691	transcribed hypothetical protein
DOWN	GPLIN_000264700	7.6797e-24	2801.51	10.8114	0.00385913	tartrate resistant acid phosphatase type 5
DOWN	GPLIN_000806500	1.0024e-23	4554.4	26.4012	0.00579685	transcribed hypothetical protein
DOWN	GPLIN_000591800	1.27475e-23	20324	131.951	0.00649239	phosphoglycerate mutase family protein
DOWN	GPLIN_000189200	1.50251e-23	12906.5	65.2526	0.00505579	transcribed hypothetical protein
DOWN	GPLIN_000408300	3.44229e-23	14084.2	70.7993	0.00502687	transcribed hypothetical protein
DOWN	GPLIN_000381900	5.1014e-23	5914.68	33.9552	0.00574083	RBP 1 protein
DOWN	GPLIN_000038900	5.28579e-23	8424.4	55.6308	0.00660352	transcribed hypothetical protein
DOWN	GPLIN_001355500	5.28579e-23	28784.3	176.162	0.00612006	tartrate resistant acid phosphatase type 5
DOWN	GPLIN_001186300	5.72104e-23	599.518	0.980227	0.00163503	transcribed hypothetical protein
DOWN	GPLIN_000444400	6.45308e-23	8875.13	37.8613	0.004266	ubiquitin extension protein
DOWN	GPLIN_000400000	1.02472e-22	44074.6	258.924	0.00587468	transcribed hypothetical protein
DOWN	GPLIN_000362000	1.13108e-22	15825.6	56.1682	0.00354919	transcribed hypothetical protein
DOWN	GPLIN_001574400	1.14235e-22	1044.43	2.57347	0.002464	alcohol dehydrogenase class 3
DOWN	GPLIN_000027800	1.20827e-22	3958.99	30.4995	0.00770386	transcribed hypothetical protein
DOWN	GPLIN_000594000	1.21786e-22	6916.18	44.2177	0.00639338	C52 protein
DOWN	GPLIN_001138500	1.41741e-22	768.14	1.92715	0.00250885	transcribed hypothetical protein
DOWN	GPLIN_000806400	1.5349e-22	2073.12	10.2049	0.0049225	serine:threonine protein kinase
DOWN	GPLIN_000919700	1.8296e-22	2612.92	11.407	0.0043656	transcribed hypothetical protein
DOWN	GPLIN_000886500	2.05988e-22	1723.02	7.40878	0.00429987	transcribed hypothetical protein
DOWN	GPLIN_000515200	2.54524e-22	2191.1	9.94561	0.0045391	transcribed hypothetical protein
DOWN	GPLIN_000912500	3.71409e-22	3037.1	13.6741	0.00450236	transcribed hypothetical protein
DOWN	GPLIN_000188900	5.45338e-22	56445.8	347.677	0.00615948	transcribed hypothetical protein
DOWN	GPLIN_000029600	5.92398e-22	9139.03	49.5056	0.00541694	transcribed hypothetical protein
DOWN	GPLIN_000794200	5.94948e-22	4048.83	28.9304	0.00714539	transcribed hypothetical protein
DOWN	GPLIN_000148300	7.58734e-22	4115.38	18.6188	0.0045242	transcribed hypothetical protein
DOWN	GPLIN_000281300	8.66635e-22	4808.08	34.9207	0.00726291	transcribed hypothetical protein
DOWN	GPLIN_001258100	8.66635e-22	7469.08	49.1801	0.00658449	RBP 1 protein
DOWN	GPLIN_000539600	1.06162e-21	1292.19	5.2876	0.00409198	transcribed hypothetical protein
DOWN	GPLIN_000495300	1.26918e-21	1933.91	8.49518	0.00439274	transcribed hypothetical protein
DOWN	GPLIN_001304300	1.36775e-21	3728.38	14.302	0.00383599	transcribed hypothetical protein
DOWN	GPLIN_000608100	1.99871e-21	28804.2	102.158	0.00354662	transcribed hypothetical protein
DOWN	GPLIN_000501800	2.0604e-21	6367.9	74.4574	0.0116926	transcribed hypothetical protein
DOWN	GPLIN_000808700	3.0551e-21	5441.82	37.0807	0.00681403	transcribed hypothetical protein
DOWN	GPLIN_000063100	3.26287e-21	2887.41	17.367	0.00601474	transcribed hypothetical protein
DOWN	GPLIN_000476700	3.38429e-21	2630	16.472	0.00626311	transcribed hypothetical protein
DOWN	GPLIN_000604400	6.741e-21	4217.79	28.4407	0.00674305	transcribed hypothetical protein
DOWN	GPLIN_001519000	6.741e-21	548.562	1.18824	0.00216611	transcribed hypothetical protein
DOWN	GPLIN_000258900	8.77192e-21	766.937	3.72114	0.00485195	transcribed hypothetical protein
DOWN	GPLIN_001136800	9.41324e-21	167912	1403.76	0.00836013	transcribed hypothetical protein
DOWN	GPLIN_000501700	9.62172e-21	12561	169.462	0.0134911	transcribed hypothetical protein
DOWN	GPLIN_000890700	1.00496e-20	2573.72	20.7653	0.00806821	zinc finger family protein
DOWN	GPLIN_000228700	2.43273e-20	770.085	3.1032	0.00402968	transcribed hypothetical protein
DOWN	GPLIN_000809100	2.53948e-20	16065.7	123.663	0.00769732	Immunoglobulin-like
DOWN	GPLIN_001009200	2.90934e-20	3055.6	25.4523	0.00832973	RBP 1 protein
DOWN	GPLIN_000025600	3.64883e-20	4687.36	47.593	0.0101535	transcribed hypothetical protein
DOWN	GPLIN_001433500	3.70366e-20	5178.4	0.377627	7.29236e-05	transcribed hypothetical protein
DOWN	GPLIN_001630100	3.77078e-20	803.367	5.23638	0.00651804	BTB:POZ domain containing protein fold
DOWN	GPLIN_001140600	4.28193e-20	2242.24	14.1766	0.00632252	transcribed hypothetical protein
DOWN	GPLIN_000357200	8.9168e-20	13946.2	115.857	0.00830742	transcribed hypothetical protein
DOWN	GPLIN_000239700	9.12083e-20	3056.21	30.1058	0.00985069	RBP 1 protein
DOWN	GPLIN_000142300	1.30184e-19	11560.7	10.6135	0.000918062	transcribed hypothetical protein
DOWN	GPLIN_000140200	1.50067e-19	356.134	0.364236	0.00102275	transcribed hypothetical protein
DOWN	GPLIN_000657000	1.54629e-19	324.316	0.757619	0.00233605	transcribed hypothetical protein
DOWN	GPLIN_001166000	1.68421e-19	487.673	1.51287	0.00310223	rbp protein
DOWN	GPLIN_000776700	1.89921e-19	10541.6	120.332	0.0114149	RBP 1 protein
DOWN	GPLIN_001304400	2.14262e-19	651.354	2.93475	0.00450562	transcribed hypothetical protein
DOWN	GPLIN_001069000	2.65078e-19	1816.98	12.9472	0.00712569	transcribed hypothetical protein
DOWN	GPLIN_000298500	2.66188e-19	489.729	3.39708	0.00693665	transcribed hypothetical protein
DOWN	GPLIN_000864300	2.81255e-19	854.921	7.12767	0.00833722	transcribed hypothetical protein
DOWN	GPLIN_000028200	3.18508e-19	8520.86	112.893	0.0132491	transcribed hypothetical protein
DOWN	GPLIN_001016700	4.11901e-19	3223.13	37.0158	0.0114844	cyp2k19 protein
DOWN	GPLIN_000745800	4.24266e-19	1350.83	8.49559	0.00628918	transcribed hypothetical protein
DOWN	GPLIN_000166300	4.24266e-19	3151.85	45.4319	0.0144144	transcribed hypothetical protein
DOWN	GPLIN_000139800	4.82596e-19	16014.9	63.3931	0.00395839	transcribed hypothetical protein
DOWN	GPLIN_001029700	4.8644e-19	1948.97	12.9432	0.00664108	phosphatidylethanolamine binding protein
DOWN	GPLIN_000143100	6.5424e-19	1011.59	6.67404	0.00659756	transcribed hypothetical protein
DOWN	GPLIN_000813200	7.24426e-19	5459.34	47.1777	0.00864166	transcribed hypothetical protein
DOWN	GPLIN_001244500	1.01601e-18	5131.39	48.5243	0.00945637	transcribed hypothetical protein
DOWN	GPLIN_001183800	1.09796e-18	1393.55	11.6944	0.00839179	transcribed hypothetical protein
DOWN	GPLIN_000696800	1.12161e-18	5445	43.7189	0.0080292	RBP 1 protein
DOWN	GPLIN_000786500	1.19072e-18	2659.15	16.5489	0.00622337	transcribed hypothetical protein
DOWN	GPLIN_001451300	1.2869e-18	1474.21	18.6578	0.0126562	SRP1 Importin alpha
DOWN	GPLIN_001140900	1.2869e-18	1620.29	13.1649	0.00812504	transcribed hypothetical protein
DOWN	GPLIN_000143000	1.57683e-18	2046.79	21.0778	0.0102979	arabinogalactan endo 1,4 beta galactosidase
DOWN	GPLIN_000807000	1.94906e-18	2659.64	29.1313	0.0109531	transcribed hypothetical protein
DOWN	GPLIN_000545200	1.97283e-18	690.233	2.33412	0.00338165	transcribed hypothetical protein
DOWN	GPLIN_000039000	1.97283e-18	842.574	1.0076	0.00119586	transcribed hypothetical protein
DOWN	GPLIN_000626900	2.93328e-18	885.118	6.87613	0.00776861	rbp 1 protein
DOWN	GPLIN_001505700	3.09216e-18	316.513	0.393978	0.00124474	transcribed hypothetical protein
DOWN	GPLIN_001483400	3.18627e-18	10103.4	125.01	0.012373	transcribed hypothetical protein
DOWN	GPLIN_000877500	3.20724e-18	1123.64	10.3617	0.00922155	transcribed hypothetical protein
DOWN	GPLIN_001189400	3.41737e-18	1757.25	12.2063	0.00694623	RBP 1 protein
DOWN	GPLIN_000278700	3.52373e-18	2910.45	33.6344	0.0115564	transcribed hypothetical protein
DOWN	GPLIN_001111300	3.73314e-18	15244.9	0.797224	5.22943e-05	beta 1,4 endoglucanase
DOWN	GPLIN_000758200	3.83757e-18	3260	38.7012	0.0118715	transcribed hypothetical protein
DOWN	GPLIN_000552400	3.84938e-18	20318.9	136.541	0.0067199	beta 1,4 endoglucanase
DOWN	GPLIN_000698900	5.36997e-18	3072.02	6.12088	0.00199246	RBP 1 protein
DOWN	GPLIN_000902300	5.70593e-18	1828.51	20.5694	0.0112492	transcribed hypothetical protein
DOWN	GPLIN_000241600	6.43511e-18	289	0.364236	0.00126033	transcribed hypothetical protein
DOWN	GPLIN_000779200	6.66789e-18	1870.29	21.6661	0.0115844	beta 1,4 endoglucanase
DOWN	GPLIN_000311300	6.90322e-18	1023.44	3.32697	0.00325079	transcribed hypothetical protein
DOWN	GPLIN_000906500	7.61407e-18	367.235	1.76759	0.00481324	transcribed hypothetical protein
DOWN	GPLIN_001321500	8.58652e-18	7051.01	85.5939	0.0121392	transcribed hypothetical protein
DOWN	GPLIN_000148200	9.47883e-18	1362.31	9.73098	0.00714299	transcribed hypothetical protein
DOWN	GPLIN_001232100	1.02529e-17	3627.11	39.5661	0.0109084	transcribed hypothetical protein
DOWN	GPLIN_001165200	1.2135e-17	19095.4	263.444	0.0137962	transcribed hypothetical protein
DOWN	GPLIN_000679400	1.24371e-17	3754.2	39.169	0.0104334	ring H2 zinc finger protein
DOWN	GPLIN_001376500	1.28437e-17	1858.18	15.2552	0.00820976	DIsorganized Muscle family member (dim 1)
DOWN	GPLIN_000766000	1.45755e-17	4819.67	60.7081	0.0125959	transcribed hypothetical protein
DOWN	GPLIN_001050400	1.71982e-17	10435	146.784	0.0140666	troponin C, skeletal muscle
DOWN	GPLIN_001138700	1.71982e-17	268.24	0.675476	0.00251818	transcribed hypothetical protein
DOWN	GPLIN_001178500	1.77969e-17	1803.62	26.1045	0.0144734	rbp 1 protein
DOWN	GPLIN_000619600	1.8229e-17	6525.2	70.1556	0.0107515	transcribed hypothetical protein
DOWN	GPLIN_000570000	1.90415e-17	362.039	1.31236	0.00362491	transcribed hypothetical protein
DOWN	GPLIN_001031200	2.0571e-17	3884.27	47.6822	0.0122757	transcribed hypothetical protein
DOWN	GPLIN_000863900	2.47818e-17	1946.54	20.9284	0.0107516	transcribed hypothetical protein
DOWN	GPLIN_000786600	2.63226e-17	262.241	0.476122	0.00181559	transcribed hypothetical protein
DOWN	GPLIN_001099700	2.64078e-17	5088.1	60.4281	0.0118764	RBP 1 protein
DOWN	GPLIN_000962800	3.72672e-17	299.217	1.17189	0.00391653	transcribed hypothetical protein
DOWN	GPLIN_001056900	3.79138e-17	260.373	0.0984945	0.000378283	transcribed hypothetical protein
DOWN	GPLIN_001475500	3.86254e-17	1363.84	16.7079	0.0122506	transcribed hypothetical protein
DOWN	GPLIN_001131300	4.19673e-17	234.775	0.576981	0.00245759	transcribed hypothetical protein
DOWN	GPLIN_000249400	4.24138e-17	2554.45	36.6697	0.0143552	transcribed hypothetical protein
DOWN	GPLIN_001219800	5.08964e-17	10575.3	32.1808	0.00304301	poryprotein
DOWN	GPLIN_001140700	5.56247e-17	959.949	13.1938	0.0137443	transcribed hypothetical protein
DOWN	GPLIN_000892900	7.65327e-17	9581.5	151.587	0.0158208	RBP 1 protein
DOWN	GPLIN_000495500	8.22035e-17	15108	283.952	0.0187948	transcribed hypothetical protein
DOWN	GPLIN_000442800	9.46954e-17	140593	2217.96	0.0157758	calponin
DOWN	GPLIN_001056800	1.18859e-16	1116.8	1.13172	0.00101335	transcribed hypothetical protein
DOWN	GPLIN_000092200	1.19706e-16	7536.74	109.569	0.014538	transcribed hypothetical protein
DOWN	GPLIN_001137900	1.49631e-16	1940.59	25.6428	0.0132139	transcribed hypothetical protein
DOWN	GPLIN_000382800	1.76416e-16	422.036	2.01933	0.00478474	E9 protein
DOWN	GPLIN_000108000	1.97904e-16	5099.2	84.0404	0.0164811	TiTiN family member (ttn 1)
DOWN	GPLIN_000172000	2.08615e-16	6724.08	105.621	0.0157078	transcribed hypothetical protein
DOWN	GPLIN_000412300	2.67812e-16	20695	56.8309	0.00274612	pectate lyase 2
DOWN	GPLIN_001550200	2.93192e-16	192.969	0.0984945	0.000510415	transcribed hypothetical protein
DOWN	GPLIN_000765900	3.23694e-16	8144.89	144.572	0.0177501	transcribed hypothetical protein
DOWN	GPLIN_001060800	3.30767e-16	668.492	8.38961	0.0125501	Hypoxia up regulated protein 1
DOWN	GPLIN_001283000	3.78937e-16	10241	165.428	0.0161535	transcribed hypothetical protein
DOWN	GPLIN_001020400	4.17573e-16	239.818	0.842722	0.00351401	transcribed hypothetical protein
DOWN	GPLIN_001382100	4.77057e-16	1062.13	16.0949	0.0151534	transcribed hypothetical protein
DOWN	GPLIN_001209100	4.84155e-16	3315.84	51.369	0.015492	transcribed hypothetical protein
DOWN	GPLIN_000437500	5.6512e-16	1333.39	22.9458	0.0172086	gland protein
DOWN	GPLIN_000821000	5.68823e-16	239.203	0.842722	0.00352304	transcribed hypothetical protein
DOWN	GPLIN_001094000	5.92664e-16	620.803	4.07078	0.00655729	transcribed hypothetical protein
DOWN	GPLIN_001273400	6.07915e-16	5800.03	129.147	0.0222667	E3 ubiquitin protein ligase HECW2
DOWN	GPLIN_000272600	6.16975e-16	2810.23	33.4204	0.0118924	transcribed hypothetical protein
DOWN	GPLIN_000085200	6.2216e-16	2328.25	32.8102	0.0140922	transcribed hypothetical protein
DOWN	GPLIN_000909800	6.41943e-16	3654.97	55.0549	0.015063	FMRFamide neuropeptides 11
DOWN	GPLIN_000068000	6.7641e-16	6995.86	116.84	0.0167013	Zinc finger, C3HC4 RING-type
DOWN	GPLIN_000027900	6.79621e-16	11484.5	266.916	0.0232414	transcribed hypothetical protein
DOWN	GPLIN_000207800	7.61276e-16	1799.7	27.4436	0.015249	transcribed hypothetical protein
DOWN	GPLIN_001166100	8.41147e-16	182.265	0.167247	0.000917603	transcribed hypothetical protein
DOWN	GPLIN_000209100	8.41147e-16	1782.8	29.3263	0.0164496	transcribed hypothetical protein
DOWN	GPLIN_000956300	9.80535e-16	933.737	15.657	0.0167681	Succinyl CoA:3 ketoacid coenzyme A transferase
DOWN	GPLIN_000056100	9.9672e-16	23396.2	540.977	0.0231224	cytochrome P450 3A7
DOWN	GPLIN_000942800	9.99584e-16	21849.8	440.54	0.0201622	Neuropeptide Like protein family member
DOWN	GPLIN_000090400	1.03125e-15	1316.27	20.4484	0.0155351	transcribed hypothetical protein
DOWN	GPLIN_000806300	1.13976e-15	640.931	13.5501	0.0211413	transcribed hypothetical protein
DOWN	GPLIN_001605500	1.16203e-15	733.702	12.2628	0.0167136	proprotein convertase 2
DOWN	GPLIN_001014700	1.50947e-15	2024.24	29.5449	0.0145955	transcribed hypothetical protein
DOWN	GPLIN_000839800	1.57729e-15	28505.8	626.251	0.0219692	calsequestrin 1
DOWN	GPLIN_000270800	1.67764e-15	15314.4	293.375	0.0191568	Neuropeptide Like protein family member
DOWN	GPLIN_001066900	1.80963e-15	1666.32	17.028	0.0102189	transcribed hypothetical protein
DOWN	GPLIN_000722400	2.00829e-15	822.953	11.7733	0.0143062	transcribed hypothetical protein
DOWN	GPLIN_000280100	2.27771e-15	1049.58	18.4977	0.0176239	Beta tubulin, autoregulation binding site
DOWN	GPLIN_001611500	2.66104e-15	957.188	13.6548	0.0142655	annexin
DOWN	GPLIN_000220400	3.15784e-15	3392.45	72.8826	0.0214838	transcribed hypothetical protein
DOWN	GPLIN_000779100	4.26829e-15	1224.88	25.718	0.0209964	SRP1 Importin alpha
DOWN	GPLIN_000919800	4.26829e-15	2362.99	48.981	0.0207284	transcribed hypothetical protein
DOWN	GPLIN_000216300	4.26829e-15	188830	3893.17	0.0206173	actin
DOWN	GPLIN_001083200	4.41739e-15	1803.24	30.8957	0.0171334	transcribed hypothetical protein
DOWN	GPLIN_001131400	5.20808e-15	163.365	0.0984945	0.000602909	transcribed hypothetical protein
DOWN	GPLIN_000195900	5.21416e-15	1286.84	23.7695	0.0184712	transcribed hypothetical protein
DOWN	GPLIN_000437300	5.55325e-15	996.729	15.6437	0.015695	transcribed hypothetical protein
DOWN	GPLIN_000696700	6.34649e-15	799.732	12.6701	0.0158429	transcribed hypothetical protein
DOWN	GPLIN_000954300	6.68194e-15	3255.98	8.52477	0.00261819	transcribed hypothetical protein
DOWN	GPLIN_001296800	7.6643e-15	3319.92	75.9561	0.0228789	transcribed hypothetical protein
DOWN	GPLIN_001212100	8.39425e-15	1645.95	30.6697	0.0186334	Nematode AStacin protease family member (nas 9)
DOWN	GPLIN_000174100	9.38341e-15	2106.75	19.858	0.00942586	transcribed hypothetical protein
DOWN	GPLIN_000788900	9.40206e-15	751.39	14.5887	0.0194156	RBP 1 protein
DOWN	GPLIN_001475000	1.08025e-14	14141.5	406.983	0.0287794	transcribed hypothetical protein
DOWN	GPLIN_001456200	1.21792e-14	941.958	11.2433	0.0119361	transcribed hypothetical protein
DOWN	GPLIN_001021000	1.21792e-14	7953.72	131.159	0.0164903	transcribed hypothetical protein
DOWN	GPLIN_001559100	1.26966e-14	2147.46	46.2897	0.0215555	TransThyretin Related family domain family
DOWN	GPLIN_000847200	1.30739e-14	2526.11	57.628	0.0228129	transcribed hypothetical protein
DOWN	GPLIN_000911800	1.32192e-14	486.393	5.60871	0.0115312	Cytochrome P450
DOWN	GPLIN_000107900	1.42794e-14	18720.7	436.127	0.0232965	phosphoglycerate mutase family protein
DOWN	GPLIN_001439200	1.61009e-14	1176.08	19.4724	0.016557	transcribed hypothetical protein
DOWN	GPLIN_001147600	1.69239e-14	1623.59	27.3258	0.0168305	transcribed hypothetical protein
DOWN	GPLIN_000886600	1.79548e-14	4392.35	94.9747	0.0216228	transcribed hypothetical protein
DOWN	GPLIN_000605900	1.86908e-14	813.986	12.557	0.0154265	annexin
DOWN	GPLIN_000769400	1.86908e-14	19258.7	350.627	0.0182061	transcribed hypothetical protein
DOWN	GPLIN_000940400	1.87359e-14	14959.3	49.7916	0.00332848	transcribed hypothetical protein
DOWN	GPLIN_000524400	1.94804e-14	3960.22	90.9256	0.0229597	transcribed hypothetical protein
DOWN	GPLIN_000872800	1.96664e-14	843.717	14.3753	0.0170381	transcribed hypothetical protein
DOWN	GPLIN_000215500	1.9679e-14	38720.3	888.483	0.0229462	peptidylglycine alpha hydroxylating
DOWN	GPLIN_000766300	2.25444e-14	16527.9	340.17	0.0205816	transcribed hypothetical protein
DOWN	GPLIN_000888200	2.40447e-14	405.047	3.87364	0.00956343	transcribed hypothetical protein
DOWN	GPLIN_001498600	2.54098e-14	215.111	2.49093	0.0115797	Kelch related
DOWN	GPLIN_001142400	3.01781e-14	583.669	7.52306	0.0128893	transcribed hypothetical protein
DOWN	GPLIN_001364200	3.36185e-14	33085.7	771.455	0.0233168	FMRFamide protein 16
DOWN	GPLIN_000195600	3.36185e-14	2912.86	59.5547	0.0204454	RBP 1 protein
DOWN	GPLIN_000450400	3.67914e-14	1030.86	14.0212	0.0136014	RBP 1 protein
DOWN	GPLIN_000702900	3.72276e-14	4386.07	89.6838	0.0204474	transcribed hypothetical protein
DOWN	GPLIN_001470900	3.81526e-14	40745.5	1109.94	0.0272409	myosin heavy chain
DOWN	GPLIN_001248100	4.17475e-14	664.366	12.6131	0.0189851	transcribed hypothetical protein
DOWN	GPLIN_001421800	4.29841e-14	787.577	16.0017	0.0203177	transcribed hypothetical protein
DOWN	GPLIN_001153000	4.34958e-14	2668.78	70.9385	0.0265809	glutathione peroxidaseprotein
DOWN	GPLIN_000298400	4.4714e-14	4395.66	119.992	0.0272979	transcribed hypothetical protein
DOWN	GPLIN_000555400	4.57834e-14	2916.73	8.84348	0.00303198	transcribed hypothetical protein
DOWN	GPLIN_001446700	4.57887e-14	5089.21	97.4644	0.0191512	transcribed hypothetical protein
DOWN	GPLIN_000601200	4.77089e-14	83809.9	2285.5	0.02727	EF hand family protein
DOWN	GPLIN_001244900	5.74449e-14	567.201	12.9182	0.0227753	transcribed hypothetical protein
DOWN	GPLIN_001127600	6.00601e-14	5551.7	113.009	0.0203558	transcribed hypothetical protein
DOWN	GPLIN_000187600	6.02441e-14	2867.89	23.1552	0.00807396	transcribed hypothetical protein
DOWN	GPLIN_001537100	6.07497e-14	118403	3493.83	0.0295079	Troponin T
DOWN	GPLIN_001380800	6.16398e-14	13343.1	4.11197	0.000308171	C-type lectin fold
DOWN	GPLIN_000542200	6.39069e-14	5924.45	143.339	0.0241944	globin
DOWN	GPLIN_000988400	6.49878e-14	5493.85	93.1963	0.0169638	transcribed hypothetical protein
DOWN	GPLIN_001290900	7.29488e-14	2303.09	57.5463	0.0249866	Insulin IGF relaxin
DOWN	GPLIN_000176900	7.45559e-14	5593.11	142.032	0.0253941	transcribed hypothetical protein
DOWN	GPLIN_000594500	8.42553e-14	2829.5	64.5656	0.0228187	transcribed hypothetical protein
DOWN	GPLIN_000224900	9.00054e-14	269.089	2.59043	0.00962669	transcribed hypothetical protein
DOWN	GPLIN_000362200	9.62562e-14	177.692	0.600235	0.00337796	transcribed hypothetical protein
DOWN	GPLIN_000740200	1.06276e-13	122.742	0	0	transcribed hypothetical protein
DOWN	GPLIN_000985600	1.10036e-13	1744	48.6157	0.0278759	Zinc metalloproteinase nas 10
DOWN	GPLIN_000746000	1.15469e-13	7639.53	34.2827	0.00448754	transcribed hypothetical protein
DOWN	GPLIN_000972500	1.17866e-13	3339.17	69.7162	0.0208783	annexin
DOWN	GPLIN_000281200	1.19879e-13	152.345	0.334494	0.00219563	Protein of unknown function DUF223, Arabidopsis thaliana
DOWN	GPLIN_000601100	1.20409e-13	2920.76	71.531	0.0244906	CKLF MARVEL transmembrane domain containing protein
DOWN	GPLIN_000228600	1.28214e-13	922.32	22.7197	0.0246332	transcribed hypothetical protein
DOWN	GPLIN_001413400	1.31987e-13	3306.33	98.8268	0.0298902	Galectin, carbohydrate recognition domain
DOWN	GPLIN_001540700	1.386e-13	1106.55	19.5859	0.0177	transcribed hypothetical protein
DOWN	GPLIN_000477600	1.40466e-13	700.16	15.2376	0.021763	transcribed hypothetical protein
DOWN	GPLIN_001380600	1.41712e-13	1116.45	12.1531	0.0108856	lactose binding lectin l 2
DOWN	GPLIN_000442700	1.42923e-13	35102.4	921.35	0.0262475	calponin
DOWN	GPLIN_000618100	1.43478e-13	632.458	11.4341	0.0180788	transcribed hypothetical protein
DOWN	GPLIN_000832600	1.57248e-13	5403.68	156.573	0.0289753	transcribed hypothetical protein
DOWN	GPLIN_000603000	1.58317e-13	9490.3	231.426	0.0243856	transcribed hypothetical protein
DOWN	GPLIN_000962600	1.6335e-13	554.961	6.96219	0.0125454	transcribed hypothetical protein
DOWN	GPLIN_000740500	1.73387e-13	26740.1	10.07	0.000376589	Metridin-like ShK toxin
DOWN	GPLIN_000828900	1.8058e-13	410.662	9.53274	0.0232131	transcribed hypothetical protein
DOWN	GPLIN_000249100	1.87709e-13	460.944	6.34982	0.0137757	calcyphosin protein like
DOWN	GPLIN_000609400	1.94796e-13	578.75	9.56366	0.0165247	transcribed hypothetical protein
DOWN	GPLIN_001557300	2.06248e-13	134.986	0.0984945	0.000729665	transcribed hypothetical protein
DOWN	GPLIN_000547700	2.06248e-13	5389.73	102.927	0.0190969	transcribed hypothetical protein
DOWN	GPLIN_001031100	2.11416e-13	627.825	12.1242	0.0193114	transcribed hypothetical protein
DOWN	GPLIN_000847100	2.211e-13	3263.51	99.1937	0.0303948	transcribed hypothetical protein
DOWN	GPLIN_000083400	2.6857e-13	706.274	22.6297	0.032041	transcribed hypothetical protein
DOWN	GPLIN_000259300	2.74137e-13	1344.9	34.7523	0.0258401	Glutamate gated ChLoride channel family member
DOWN	GPLIN_001347400	2.82493e-13	366.518	4.72285	0.0128857	transcribed hypothetical protein
DOWN	GPLIN_000174500	2.85868e-13	221.728	1.25995	0.00568242	transcribed hypothetical protein
DOWN	GPLIN_001417200	2.8763e-13	10226	332.785	0.0325429	phosphoglycerate mutase family protein
DOWN	GPLIN_000201400	3.02429e-13	8457.54	299.229	0.0353801	E9 protein
DOWN	GPLIN_000795600	3.14473e-13	25092.4	1003.81	0.0400047	transcribed hypothetical protein
DOWN	GPLIN_001441900	3.17325e-13	647.574	13.5084	0.02086	Hypoxia up regulated protein 1
DOWN	GPLIN_000943000	3.19858e-13	787.534	16.0271	0.020351	transcribed hypothetical protein
DOWN	GPLIN_000800100	3.7955e-13	241.618	2.8142	0.0116473	rbp 1 protein
DOWN	GPLIN_001511800	3.83292e-13	152.55	1.05547	0.00691882	rbp protein
DOWN	GPLIN_000245200	3.98664e-13	3187.66	86.3547	0.0270903	transcribed hypothetical protein
DOWN	GPLIN_000507900	4.36987e-13	976.502	23.8922	0.0244671	transcribed hypothetical protein
DOWN	GPLIN_000825200	4.43722e-13	3236.78	108.84	0.0336261	transcribed hypothetical protein
DOWN	GPLIN_000892800	4.81302e-13	976.378	13.1341	0.0134519	rbp protein
DOWN	GPLIN_000108300	5.2348e-13	560.861	12.8991	0.0229987	transcribed hypothetical protein
DOWN	GPLIN_000099600	5.82775e-13	5810.53	218.131	0.0375406	transcribed hypothetical protein
DOWN	GPLIN_001329900	6.52372e-13	2183.49	55.3925	0.0253688	transcribed hypothetical protein
DOWN	GPLIN_000884900	6.97372e-13	343.305	6.02925	0.0175624	transcribed hypothetical protein
DOWN	GPLIN_000352600	7.2508e-13	6141.34	209.647	0.0341369	twitchin
DOWN	GPLIN_000384700	7.43144e-13	12211.6	424.917	0.0347962	Neuropeptide Like protein family member
DOWN	GPLIN_000766100	9.01471e-13	5206.5	136.804	0.0262756	transcribed hypothetical protein
DOWN	GPLIN_000039100	9.03309e-13	174.035	1.17722	0.00676423	transcribed hypothetical protein
DOWN	GPLIN_001006100	9.5287e-13	941.731	16.3612	0.0173735	transcribed hypothetical protein
DOWN	GPLIN_000619500	9.53949e-13	522.785	8.86474	0.0169568	transcribed hypothetical protein
DOWN	GPLIN_000926600	9.66932e-13	2095.72	11.7088	0.00558701	gland protein
DOWN	GPLIN_000569900	9.94616e-13	1855.01	62.8729	0.0338936	guanine nucleotide binding protein alpha 7
DOWN	GPLIN_000766200	1.05342e-12	7561.91	225.579	0.029831	transcribed hypothetical protein
DOWN	GPLIN_000170000	1.12261e-12	8216.15	268.55	0.0326856	galectin
DOWN	GPLIN_001189200	1.18122e-12	5183.19	160.782	0.0310199	UDP glucuronosyltransferase ugt 47
DOWN	GPLIN_000606000	1.2171e-12	3427.06	88.4736	0.0258162	f box only protein 40
DOWN	GPLIN_000902500	1.26193e-12	357.836	5.52694	0.0154454	thaumatin protein 1 like
DOWN	GPLIN_000069900	1.27123e-12	1347.12	43.7161	0.0324515	transcribed hypothetical protein
DOWN	GPLIN_001281800	1.28618e-12	8613.19	338.786	0.0393333	transcribed hypothetical protein
DOWN	GPLIN_000319300	1.28618e-12	3502.12	124.234	0.035474	transcribed hypothetical protein
DOWN	GPLIN_001073700	1.33305e-12	996.289	21.0046	0.0210829	transcribed hypothetical protein
DOWN	GPLIN_000088700	1.35869e-12	50310.1	1700.98	0.0338099	EGg Laying defective family member (egl 3)
DOWN	GPLIN_000461400	1.40278e-12	16859.4	505.917	0.0300081	transcribed hypothetical protein
DOWN	GPLIN_001522800	1.5617e-12	232.586	2.96274	0.0127382	transcribed hypothetical protein
DOWN	GPLIN_000321800	1.72722e-12	9886.38	420.443	0.0425275	transcribed hypothetical protein
DOWN	GPLIN_001184500	1.87958e-12	2632.6	86.6416	0.032911	transcribed hypothetical protein
DOWN	GPLIN_001416700	2.27672e-12	1841.44	55.3184	0.0300408	fatty acid retinoid binding protein
DOWN	GPLIN_000996800	2.34315e-12	44129.6	1828.14	0.0414266	gland protein
DOWN	GPLIN_000322600	2.37974e-12	90524.5	2548.1	0.0281482	EF-hand 2 domain containing protein
DOWN	GPLIN_000610000	2.40227e-12	478.705	13.8758	0.028986	transcribed hypothetical protein
DOWN	GPLIN_000176600	2.50778e-12	2542.17	76.9588	0.0302729	transcribed hypothetical protein
DOWN	GPLIN_000516700	2.50778e-12	277.353	3.5094	0.0126532	e3 ubiquitin protein ligase rnf216
DOWN	GPLIN_001298900	2.63356e-12	2892.86	97.4623	0.0336907	Degenerin protein unc 105
DOWN	GPLIN_001460000	2.63356e-12	557.922	15.9028	0.0285036	transcribed hypothetical protein
DOWN	GPLIN_000676600	2.71896e-12	578.306	12.5831	0.0217586	udp glcnac betagal; udp gal betaglcnac beta
DOWN	GPLIN_000295700	2.74752e-12	155.665	1.07872	0.00692978	transcribed hypothetical protein
DOWN	GPLIN_000375100	2.82591e-12	1109.41	33.3854	0.0300929	transcribed hypothetical protein
DOWN	GPLIN_001100500	2.86901e-12	18807.5	577.178	0.0306887	transcribed hypothetical protein
DOWN	GPLIN_000035800	2.92058e-12	5790.36	178.438	0.0308165	carbonic anhydrase
DOWN	GPLIN_000563200	2.92771e-12	2807.72	41.7716	0.0148774	transcribed hypothetical protein
DOWN	GPLIN_001282400	3.07985e-12	1853.04	53.2571	0.0287404	transcribed hypothetical protein
DOWN	GPLIN_000496800	3.12324e-12	22568.2	761.704	0.0337512	transcribed hypothetical protein
DOWN	GPLIN_000678100	3.35575e-12	5192.56	212.914	0.0410036	muscarinic acetylcholine receptor dm1
DOWN	GPLIN_000512000	3.70373e-12	1821.23	51.1802	0.028102	dopamine D2 receptor like
DOWN	GPLIN_000058200	3.78128e-12	6048.81	191.577	0.0316718	transcribed hypothetical protein
DOWN	GPLIN_000659700	3.79866e-12	370.243	6.98329	0.0188614	RBP 1 protein
DOWN	GPLIN_001421700	3.79866e-12	694.601	22.8432	0.0328867	transcribed hypothetical protein
DOWN	GPLIN_000274200	3.87187e-12	2372.79	75.3503	0.031756	transcribed hypothetical protein
DOWN	GPLIN_000344300	4.13821e-12	8529.08	370.075	0.0433898	transcribed hypothetical protein
DOWN	GPLIN_001364800	4.51141e-12	3587.58	125.851	0.0350796	Ras protein Rab 3
DOWN	GPLIN_000902400	4.60494e-12	1594.77	45.6699	0.0286372	transcribed hypothetical protein
DOWN	GPLIN_000376700	4.95625e-12	12655.8	473.659	0.0374264	chorismate mutase protein
DOWN	GPLIN_001008100	4.95625e-12	958.485	26.2603	0.0273977	RNA binding protein lin 28
DOWN	GPLIN_000804500	4.9742e-12	230.18	2.5788	0.0112034	transcribed hypothetical protein
DOWN	GPLIN_000273800	5.56223e-12	12524.5	405.712	0.0323936	transcribed hypothetical protein
DOWN	GPLIN_000821100	6.19914e-12	108.023	0.0984945	0.000911793	transcribed hypothetical protein
DOWN	GPLIN_000840000	6.21809e-12	2584.7	76.6336	0.0296489	transcribed hypothetical protein
DOWN	GPLIN_000066300	6.21809e-12	340.208	7.39085	0.0217245	Serpentine Receptor, class T family member
DOWN	GPLIN_001404400	6.39715e-12	12861.9	129.557	0.0100729	pectate lyase 1
DOWN	GPLIN_000683400	6.40167e-12	1645.21	47.2029	0.0286912	transcribed hypothetical protein
DOWN	GPLIN_001245100	6.40335e-12	44466.1	2831.53	0.0636784	transcribed hypothetical protein
DOWN	GPLIN_000619300	6.42379e-12	175.571	1.3421	0.00764418	transcribed hypothetical protein
DOWN	GPLIN_000501000	7.29456e-12	1099.88	44.9683	0.0408848	transcribed hypothetical protein
DOWN	GPLIN_001468600	7.87224e-12	176.531	1.78394	0.0101055	transcribed hypothetical protein
DOWN	GPLIN_001008400	8.4124e-12	3366.3	17.1981	0.0051089	transcribed hypothetical protein
DOWN	GPLIN_000176700	8.73016e-12	4159.47	61.9122	0.0148846	transcribed hypothetical protein
DOWN	GPLIN_001445200	9.30207e-12	3350.86	101.345	0.0302444	transcribed hypothetical protein
DOWN	GPLIN_000191900	9.43475e-12	3786.64	30.9148	0.00816419	transcribed hypothetical protein
DOWN	GPLIN_001045400	1.05524e-11	2674.24	101.603	0.0379932	transcribed hypothetical protein
DOWN	GPLIN_001080800	1.15579e-11	549.846	17.2798	0.0314266	transcribed hypothetical protein
DOWN	GPLIN_000295400	1.30664e-11	5029.16	188.864	0.0375538	transcribed hypothetical protein
DOWN	GPLIN_000884800	1.30664e-11	955.077	34.9764	0.0366216	Serpentine Receptor, class T family member
DOWN	GPLIN_000840100	1.32018e-11	216.707	6.03084	0.0278294	transcribed hypothetical protein
DOWN	GPLIN_000125500	1.40349e-11	1099.88	38.851	0.0353228	TWiK family of potassium channels family member
DOWN	GPLIN_000761300	1.43123e-11	2487.03	75.1308	0.0302091	transcribed hypothetical protein
DOWN	GPLIN_001269700	1.53959e-11	512.221	13.1136	0.0256015	transcribed hypothetical protein
DOWN	GPLIN_001060100	1.54005e-11	733.886	20.5294	0.0279735	transcribed hypothetical protein
DOWN	GPLIN_000948900	1.56139e-11	7999.99	368.758	0.0460948	transcribed hypothetical protein
DOWN	GPLIN_000512200	1.56862e-11	3413.79	137.961	0.040413	regulator of G protein signaling 8
DOWN	GPLIN_000796700	1.62226e-11	181.612	1.92144	0.0105799	transcribed hypothetical protein
DOWN	GPLIN_000850700	1.67565e-11	13489.1	580.528	0.0430367	transcribed hypothetical protein
DOWN	GPLIN_000314200	1.73074e-11	404.779	9.33614	0.0230648	Nematode AStacin protease family member (nas 9)
DOWN	GPLIN_000369300	1.73903e-11	8771.51	349.337	0.0398263	Gut esterase 1
DOWN	GPLIN_000024700	1.8142e-11	891.329	27.2186	0.0305371	transcribed hypothetical protein
DOWN	GPLIN_000424000	1.82354e-11	2787.3	141.726	0.0508472	transcribed hypothetical protein
DOWN	GPLIN_000991100	1.86698e-11	1304.9	41.6588	0.0319249	transcribed hypothetical protein
DOWN	GPLIN_000553500	1.91867e-11	2843.04	123.042	0.0432782	Twik (KCNK) family of potassium channels
DOWN	GPLIN_001184600	1.92521e-11	927.124	26.9682	0.029088	transcribed hypothetical protein
DOWN	GPLIN_001226200	1.93075e-11	23398.3	746.573	0.0319071	transcribed hypothetical protein
DOWN	GPLIN_000390500	2.08621e-11	392.5	11.9691	0.0304946	protein OSCP1
DOWN	GPLIN_001413000	2.12376e-11	244.941	5.27066	0.021518	twitchin
DOWN	GPLIN_001347500	2.23817e-11	1813.21	3.17862	0.00175303	C-type lectin
DOWN	GPLIN_001112900	2.27514e-11	1131.04	41.9854	0.0371209	transcribed hypothetical protein
DOWN	GPLIN_001119900	2.28276e-11	5556.55	221.647	0.0398893	galactoside binding lectin family protein
DOWN	GPLIN_000973700	2.29288e-11	314.964	7.40174	0.0235002	Ets
DOWN	GPLIN_000158400	2.31061e-11	89.0335	0	0	transcribed hypothetical protein
DOWN	GPLIN_000280200	2.57121e-11	159.803	2.23268	0.0139715	transcribed hypothetical protein
DOWN	GPLIN_001160000	2.60938e-11	300.152	7.71905	0.0257172	Ubiquitin system component Cue
DOWN	GPLIN_001262700	2.71968e-11	2926.95	122.673	0.0419116	ACR 24 protein
DOWN	GPLIN_000754200	2.83992e-11	1022.05	6.31528	0.00617901	transcribed hypothetical protein
DOWN	GPLIN_001004600	3.09957e-11	409.898	10.1809	0.0248375	Serpentine Receptor, class T family member
DOWN	GPLIN_000140000	3.23766e-11	1514.76	66.2843	0.0437591	transcribed hypothetical protein
DOWN	GPLIN_001394900	3.25982e-11	46770.4	1847.18	0.0394947	UNCoordinated family member (unc 15)
DOWN	GPLIN_000590700	3.30292e-11	1547.41	58.3006	0.0376762	transcribed hypothetical protein
DOWN	GPLIN_000780600	3.49957e-11	9668.47	431.458	0.0446253	gland protein
DOWN	GPLIN_000590100	3.81026e-11	1179.3	51.3901	0.0435766	BTB and MATH domain containing protein 38
DOWN	GPLIN_001196800	3.90824e-11	231.814	5.52125	0.0238176	Serpentine Receptor, class AB (class A)
DOWN	GPLIN_000100500	3.93177e-11	210.593	2.18542	0.0103774	transcribed hypothetical protein
DOWN	GPLIN_000445800	4.00874e-11	19760.2	844.983	0.0427619	Small heat shock protein OV25 1
DOWN	GPLIN_000842200	4.33464e-11	1233.7	45.3264	0.0367402	transcribed hypothetical protein
DOWN	GPLIN_001337700	4.37468e-11	213.085	3.00646	0.0141092	transcribed hypothetical protein
DOWN	GPLIN_001193100	4.83844e-11	857.754	32.4877	0.0378753	transcribed hypothetical protein
DOWN	GPLIN_000590200	5.60198e-11	578.52	19.7879	0.0342043	transcribed hypothetical protein
DOWN	GPLIN_001483600	5.68856e-11	3252.27	128.532	0.0395208	transcribed hypothetical protein
DOWN	GPLIN_001118400	6.51547e-11	2860.44	144.707	0.0505891	TWiK family of potassium channels family member
DOWN	GPLIN_001242300	6.51547e-11	7193.59	340.174	0.0472885	transcribed hypothetical protein
DOWN	GPLIN_000764400	7.14909e-11	45657.3	2347.66	0.0514192	receptor type tyrosine protein phosphatase N2
DOWN	GPLIN_001292400	7.7908e-11	8658.16	431.106	0.0497919	transcribed hypothetical protein
DOWN	GPLIN_001244700	8.06682e-11	2623.87	28.018	0.0106781	ribosomal protein S6 kinase alpha 3
DOWN	GPLIN_000962200	8.39413e-11	9170.34	489.623	0.053392	gland protein
DOWN	GPLIN_001134000	8.39413e-11	310.327	7.5985	0.0244855	Serpentine Receptor, class T family member
DOWN	GPLIN_000431500	8.48657e-11	110.612	0.295483	0.00267134	transcribed hypothetical protein
DOWN	GPLIN_000790400	8.88382e-11	1388.74	68.5744	0.0493789	nicotinic acetylcholine receptor alpha subunit
DOWN	GPLIN_001403000	9.45596e-11	7518.89	291.269	0.0387382	transcribed hypothetical protein
DOWN	GPLIN_001335500	9.45596e-11	708.791	3.47036	0.00489616	transcribed hypothetical protein
DOWN	GPLIN_000160300	9.91751e-11	18909.3	728.985	0.0385517	fmrfamide peptide
DOWN	GPLIN_001027700	1.04754e-10	1830.64	66.8061	0.0364933	vesicular glutamate transporter
DOWN	GPLIN_001146800	1.06181e-10	2094.11	87.947	0.0419974	transcribed hypothetical protein
DOWN	GPLIN_000322700	1.07468e-10	2415.41	133.777	0.0553849	transcribed hypothetical protein
DOWN	GPLIN_000395500	1.08471e-10	24266.6	1086.38	0.0447688	transcribed hypothetical protein
DOWN	GPLIN_001127400	1.08544e-10	354.863	7.88727	0.0222262	transcribed hypothetical protein
DOWN	GPLIN_001149700	1.09147e-10	274.507	7.58034	0.0276144	transcribed hypothetical protein
DOWN	GPLIN_000071400	1.17408e-10	9130.95	362.047	0.0396506	transcribed hypothetical protein
DOWN	GPLIN_000340700	1.18152e-10	739.061	28.5807	0.0386717	tubulin alpha 1B chain
DOWN	GPLIN_001188900	1.18153e-10	444.916	12.6397	0.0284091	UDP glucuronosyltransferase ugt 47
DOWN	GPLIN_001171100	1.18222e-10	282.297	6.37128	0.0225694	transcribed hypothetical protein
DOWN	GPLIN_000007100	1.23551e-10	822.868	27.7014	0.0336644	transcribed hypothetical protein
DOWN	GPLIN_001279300	1.26522e-10	232.437	4.40175	0.0189374	transcribed hypothetical protein
DOWN	GPLIN_000040000	1.33902e-10	152831	7973.72	0.0521736	Myosin 4
DOWN	GPLIN_001476100	1.42608e-10	1066.05	49.4659	0.0464012	transcribed hypothetical protein
DOWN	GPLIN_000980100	1.5215e-10	79.4727	0	0	transcribed hypothetical protein
DOWN	GPLIN_001453300	1.59512e-10	15717	769.953	0.0489886	neuroendocrine convertase 2
DOWN	GPLIN_000247800	1.60646e-10	1895.41	71.9221	0.0379454	transcribed hypothetical protein
DOWN	GPLIN_000166200	1.60646e-10	1078.16	15.8114	0.0146651	transcribed hypothetical protein
DOWN	GPLIN_001104500	1.63248e-10	181969	8381.44	0.0460597	Myosin regulatory light chain 1
DOWN	GPLIN_000144000	1.63475e-10	17086.5	855.503	0.050069	transcribed hypothetical protein
DOWN	GPLIN_000462900	1.6398e-10	346.219	10.5904	0.0305886	transcribed hypothetical protein
DOWN	GPLIN_001030700	1.6715e-10	706.701	27.4108	0.0387869	transcribed hypothetical protein
DOWN	GPLIN_000323400	1.72738e-10	342.35	11.8846	0.0347147	ubiquitin
DOWN	GPLIN_001230200	1.72738e-10	11147.5	577.762	0.0518291	transcribed hypothetical protein
DOWN	GPLIN_000733700	1.76085e-10	1498.81	60.9711	0.0406797	Ligand Gated ion Channel family member (lgc 47)
DOWN	GPLIN_000287500	1.80673e-10	2684.64	123.478	0.0459941	kv channel interacting protein
DOWN	GPLIN_000622300	1.84343e-10	899.555	32.3984	0.0360161	transcribed hypothetical protein
DOWN	GPLIN_000054300	1.97751e-10	213812	9572.69	0.0447715	tropomyosin
DOWN	GPLIN_001074000	2.04493e-10	855.689	37.5338	0.0438639	ASpartyl Protease family member (asp 2)
DOWN	GPLIN_001178300	2.04573e-10	213.311	6.086	0.0285311	BTB:POZ domain containing protein 2
DOWN	GPLIN_000518400	2.26006e-10	1226.95	49.255	0.0401444	transcribed hypothetical protein
DOWN	GPLIN_000210100	2.26006e-10	367.154	13.3051	0.0362385	transcribed hypothetical protein
DOWN	GPLIN_001094800	2.26983e-10	2067.54	90.455	0.0437501	TWiK family of potassium channels family member
DOWN	GPLIN_000642300	2.34546e-10	1104.97	42.8969	0.0388217	Carbamoyl phosphate synthetase, large subunit, ATP-binding
DOWN	GPLIN_000718600	2.42526e-10	750.976	32.5273	0.0433133	transcribed hypothetical protein
DOWN	GPLIN_000924400	2.45306e-10	1088.74	48.5439	0.0445871	transcribed hypothetical protein
DOWN	GPLIN_000306500	2.56261e-10	3317.21	128.667	0.0387878	transcribed hypothetical protein
DOWN	GPLIN_000700000	2.58439e-10	2003.11	106.321	0.0530783	transcribed hypothetical protein
DOWN	GPLIN_001204600	2.58837e-10	2652.8	115.452	0.0435207	alpha 1,6 mannosyl glycoprotein
DOWN	GPLIN_000070000	2.63144e-10	451.533	14.5696	0.032267	EXPulsion defective (defecation) family member
DOWN	GPLIN_000765800	2.67716e-10	22627.4	1019.97	0.0450767	transcribed hypothetical protein
DOWN	GPLIN_000358400	2.71672e-10	864.426	30.0778	0.0347951	transcribed hypothetical protein
DOWN	GPLIN_001093400	2.79864e-10	45107.7	2523.3	0.0559394	Galectin, carbohydrate recognition domain
DOWN	GPLIN_001421600	2.86699e-10	4179.32	194.058	0.0464329	transcribed hypothetical protein
DOWN	GPLIN_000901600	2.91784e-10	228.968	5.82127	0.0254239	transcribed hypothetical protein
DOWN	GPLIN_001519800	3.02976e-10	1027.69	19.9959	0.0194571	transcribed hypothetical protein
DOWN	GPLIN_000548900	3.1514e-10	3613.78	160.976	0.0445449	transcribed hypothetical protein
DOWN	GPLIN_000776500	3.20179e-10	980.563	52.4295	0.0534687	RBP 1 protein
DOWN	GPLIN_000834600	3.23485e-10	444.634	14.0858	0.0316796	Aldehyde dehydrogenase, conserved site
DOWN	GPLIN_001036400	3.28025e-10	18130.7	911.414	0.0502691	CYtochrome P450 family member (cyp 33C12)
DOWN	GPLIN_000259800	3.38974e-10	339.978	3.49598	0.010283	terminal uridylyltransferase 7
DOWN	GPLIN_000962700	3.71858e-10	633.124	3.65752	0.00577694	transcribed hypothetical protein
DOWN	GPLIN_000573900	3.72867e-10	1872.93	77.2788	0.041261	transcribed hypothetical protein
DOWN	GPLIN_000230000	3.98532e-10	470.642	15.844	0.0336647	transcribed hypothetical protein
DOWN	GPLIN_000767500	4.13622e-10	189.915	4.91865	0.0258993	transcribed hypothetical protein
DOWN	GPLIN_000225000	4.47052e-10	237.966	4.90405	0.0206082	dorsal gland cell specific expression protein
DOWN	GPLIN_000558300	4.60236e-10	570.064	16.6489	0.0292054	transcribed hypothetical protein
DOWN	GPLIN_000306700	4.93062e-10	248.777	9.64226	0.0387587	transcribed hypothetical protein
DOWN	GPLIN_000601800	5.05288e-10	1093.68	53.3634	0.0487923	PBOc defective (defecation) family member
DOWN	GPLIN_000073200	5.10855e-10	7464.02	0.659719	8.83866e-05	transcribed hypothetical protein
DOWN	GPLIN_001374700	5.54156e-10	455.108	15.405	0.0338492	transcribed hypothetical protein
DOWN	GPLIN_000705800	5.98278e-10	875.454	34.4615	0.0393642	seven tm receptor family member (str)
DOWN	GPLIN_001315600	6.01117e-10	1167.03	51.0772	0.043767	transcribed hypothetical protein
DOWN	GPLIN_000641200	6.18964e-10	2886.35	167.499	0.0580314	transcribed hypothetical protein
DOWN	GPLIN_001136000	6.34411e-10	109.9	0.741863	0.00675034	fatty acid retinoid binding protein
DOWN	GPLIN_000002700	6.62626e-10	1247.69	60.3421	0.0483629	transcribed hypothetical protein
DOWN	GPLIN_001160400	6.65027e-10	763.942	33.5681	0.0439407	transcribed hypothetical protein
DOWN	GPLIN_001507500	6.77654e-10	254.984	5.33471	0.0209217	transcribed hypothetical protein
DOWN	GPLIN_000505900	6.83825e-10	666.632	29.3752	0.0440652	transcribed hypothetical protein
DOWN	GPLIN_000767200	6.9239e-10	3413.03	190.907	0.0559347	glutamate decarboxylase 1
DOWN	GPLIN_000772400	7.00854e-10	4434.56	246.056	0.055486	transcribed hypothetical protein
DOWN	GPLIN_000118900	7.43916e-10	113.855	1.17722	0.0103396	transcribed hypothetical protein
DOWN	GPLIN_000746900	7.44167e-10	1058.67	56.7761	0.0536296	tubby protein
DOWN	GPLIN_000238000	7.52756e-10	594.757	20.8852	0.0351155	transcribed hypothetical protein
DOWN	GPLIN_000603100	7.85545e-10	2504.2	173.544	0.0693011	transcribed hypothetical protein
DOWN	GPLIN_001497500	7.85545e-10	3837.72	204.024	0.0531627	transcribed hypothetical protein
DOWN	GPLIN_000546700	7.8768e-10	2556.72	155.74	0.0609143	choline O acetyltransferase
DOWN	GPLIN_001103300	8.15558e-10	1537.34	78.5911	0.0511214	LIM:homeobox protein Awh
DOWN	GPLIN_000818000	8.36463e-10	986.131	41.0328	0.0416099	transcribed hypothetical protein
DOWN	GPLIN_000012000	8.51189e-10	3883.74	195.771	0.050408	solute carrier family 12
DOWN	GPLIN_000813500	8.82847e-10	2165.58	115.658	0.0534074	annexin
DOWN	GPLIN_000778900	9.0855e-10	472.796	20.565	0.0434965	transcribed hypothetical protein
DOWN	GPLIN_000121200	9.15937e-10	4696.53	157.312	0.0334955	transcribed hypothetical protein
DOWN	GPLIN_001433900	9.38377e-10	2008.58	82.9702	0.0413079	transcribed hypothetical protein
DOWN	GPLIN_001085900	9.43884e-10	6303.15	83.4306	0.0132363	transcribed hypothetical protein
DOWN	GPLIN_000894400	9.482e-10	1305.84	62.6107	0.0479469	transcribed hypothetical protein
DOWN	GPLIN_001540600	9.51195e-10	203.993	5.72278	0.0280537	Twik (KCNK) family of potassium channels
DOWN	GPLIN_001235500	9.8547e-10	1445.36	71.2764	0.0493141	transcription factor Ash2
DOWN	GPLIN_001099200	9.85566e-10	852.28	40.0697	0.0470147	transcribed hypothetical protein
DOWN	GPLIN_000225100	9.86114e-10	668.94	38.8549	0.0580843	BTB:POZ domain containing protein 3
DOWN	GPLIN_000852500	9.90405e-10	1601.77	103.671	0.0647228	transcribed hypothetical protein
DOWN	GPLIN_000804400	9.91447e-10	9658.44	506.158	0.0524058	guanylyl cyclase family member (gcy)
DOWN	GPLIN_000729500	1.02511e-09	1182.15	56.7109	0.0479727	arrestin domain containing protein
DOWN	GPLIN_000070300	1.05309e-09	828.696	39.8101	0.0480395	transcribed hypothetical protein
DOWN	GPLIN_000625300	1.06327e-09	234.421	7.25691	0.0309568	Serpentine Receptor, class SX family member
DOWN	GPLIN_001172300	1.1139e-09	392.841	12.097	0.0307936	transcribed hypothetical protein
DOWN	GPLIN_000016000	1.1139e-09	4499.42	231.479	0.0514465	alpha (1,6) fucosyltransferase
DOWN	GPLIN_000070400	1.1898e-09	1582.86	88.4813	0.0558997	transcribed hypothetical protein
DOWN	GPLIN_000558200	1.19169e-09	1368.94	60.0215	0.0438452	transcribed hypothetical protein
DOWN	GPLIN_001119000	1.22764e-09	933.562	58.0135	0.0621421	ADP ribosylation factor protein 13B
DOWN	GPLIN_000057300	1.26764e-09	6315.52	387.143	0.0613003	Anion:Bicarbonate TranSporter family member
DOWN	GPLIN_001098400	1.34266e-09	139.879	2.79095	0.0199525	transcribed hypothetical protein
DOWN	GPLIN_001315100	1.36878e-09	1753.18	98.8679	0.0563935	transcribed hypothetical protein
DOWN	GPLIN_001085200	1.44108e-09	1454.78	70.5478	0.0484937	transcribed hypothetical protein
DOWN	GPLIN_000601700	1.54373e-09	1492.67	74.9593	0.0502184	Glutathione S Transferase family member
DOWN	GPLIN_000846800	1.56524e-09	501.044	21.1018	0.0421157	ionotropic GABA aminobutyric acid receptor
DOWN	GPLIN_000434400	1.5852e-09	533.019	24.6789	0.0463003	Homeobox protein prophet of Pit 1
DOWN	GPLIN_000095700	1.62177e-09	3616.97	12.7684	0.00353012	transcribed hypothetical protein
DOWN	GPLIN_000105500	1.64241e-09	5058.49	216.527	0.0428047	17 beta hydroxysteroid dehydrogenase type 6
DOWN	GPLIN_000165800	1.66948e-09	8046.89	463.857	0.0576443	UDP glucuronosyltransferase ugt 47
DOWN	GPLIN_000790300	1.68744e-09	3622.94	201.457	0.055606	tryptophan 5 hydroxylase 1
DOWN	GPLIN_000637500	1.89372e-09	4369.53	251.975	0.0576662	transcribed hypothetical protein
DOWN	GPLIN_001196900	1.94561e-09	243.627	5.4263	0.0222729	transcribed hypothetical protein
DOWN	GPLIN_001017400	1.98833e-09	2648.97	153.873	0.0580881	transcribed hypothetical protein
DOWN	GPLIN_000898100	2.03777e-09	576.088	25.7713	0.044735	transcribed hypothetical protein
DOWN	GPLIN_000712300	2.03796e-09	3910.19	259.73	0.0664238	Novel Channel type: Nematode CAlcium
DOWN	GPLIN_000966900	2.13993e-09	2885.06	165.462	0.0573511	transcribed hypothetical protein
DOWN	GPLIN_001211600	2.15291e-09	231.515	8.84327	0.0381973	phosphoinositide dependent protein kinase 1
DOWN	GPLIN_000885200	2.4053e-09	3106.65	45.6517	0.0146948	Uncharacterised protein family UPF0057
DOWN	GPLIN_000671200	2.48562e-09	180.111	3.28855	0.0182585	transmembrane protein 151B
DOWN	GPLIN_000680000	2.5138e-09	969.718	56.2931	0.0580509	transcribed hypothetical protein
DOWN	GPLIN_000985700	2.55552e-09	431.234	19.7993	0.045913	transcribed hypothetical protein
DOWN	GPLIN_000376000	2.72437e-09	797.407	48.1184	0.0603436	transcribed hypothetical protein
DOWN	GPLIN_000846900	2.79324e-09	530.596	21.1162	0.0397971	GABA gated chloride channel subunit
DOWN	GPLIN_000054400	2.85406e-09	3661.48	146.713	0.0400693	transcribed hypothetical protein
DOWN	GPLIN_001094200	2.90339e-09	243.295	2.00359	0.00823524	transcribed hypothetical protein
DOWN	GPLIN_000933200	2.9784e-09	96628.8	8.4869	8.78299e-05	beta 1,4 endoglucanase
DOWN	GPLIN_001052800	2.99243e-09	153.997	2.64223	0.0171577	LIM domain containing protein
DOWN	GPLIN_000834800	3.09374e-09	344.295	15.0266	0.0436445	transcribed hypothetical protein
DOWN	GPLIN_001093500	3.22368e-09	67039.4	4800.81	0.0716118	galectin
DOWN	GPLIN_001046300	3.23553e-09	143.1	1.61492	0.0112852	BTB:POZ domain containing protein 2
DOWN	GPLIN_000554200	3.40688e-09	823.103	40.306	0.0489684	transcribed hypothetical protein
DOWN	GPLIN_000297600	3.44957e-09	697.579	35.0004	0.0501741	gland protein
DOWN	GPLIN_000788200	3.49292e-09	132.23	2.15508	0.016298	transcribed hypothetical protein
DOWN	GPLIN_000991600	3.49919e-09	767.73	39.8947	0.0519645	Metridin-like ShK toxin
DOWN	GPLIN_000428900	3.74996e-09	758.255	43.8749	0.057863	transcribed hypothetical protein
DOWN	GPLIN_000177000	4.00188e-09	7372.16	459.976	0.0623937	protein stoned B
DOWN	GPLIN_001507300	4.0803e-09	517.388	19.9272	0.0385151	transcribed hypothetical protein
DOWN	GPLIN_000317900	4.15932e-09	541.433	27.5392	0.0508637	Guanine nucleotide binding protein alpha 3
DOWN	GPLIN_000540300	4.25067e-09	707.059	48.2081	0.0681811	transcribed hypothetical protein
DOWN	GPLIN_000128900	4.4021e-09	290.011	10.4352	0.035982	regulator of G protein signaling loco
DOWN	GPLIN_000692300	4.46134e-09	4540.84	263.136	0.0579487	transcribed hypothetical protein
DOWN	GPLIN_000011900	4.53145e-09	1850.61	108.691	0.0587326	solute carrier family 12
DOWN	GPLIN_000477100	4.53145e-09	621.831	26.9862	0.0433979	transcribed hypothetical protein
DOWN	GPLIN_000230500	4.60293e-09	47677.1	2970.03	0.0622946	transcribed hypothetical protein
DOWN	GPLIN_001351900	4.60561e-09	618.273	29.9016	0.0483631	transcribed hypothetical protein
DOWN	GPLIN_001476900	4.90969e-09	667.284	34.8518	0.0522294	transcribed hypothetical protein
DOWN	GPLIN_000619400	5.29236e-09	123.117	1.49595	0.0121507	transcribed hypothetical protein
DOWN	GPLIN_000916200	5.42295e-09	1089.27	61.3514	0.0563235	transcribed hypothetical protein
DOWN	GPLIN_001395000	5.44798e-09	341.509	12.1137	0.035471	transcribed hypothetical protein
DOWN	GPLIN_000128300	5.59723e-09	311.679	9.51444	0.0305264	transcribed hypothetical protein
DOWN	GPLIN_000516400	5.69511e-09	234.643	7.21535	0.0307504	transcribed hypothetical protein
DOWN	GPLIN_001114000	5.69511e-09	2214.77	112.239	0.0506775	transcribed hypothetical protein
DOWN	GPLIN_000402700	5.94081e-09	203.622	6.42203	0.0315389	Ankyrin
DOWN	GPLIN_000656500	5.95341e-09	1494.24	83.8245	0.0560984	protein f23d12.1
DOWN	GPLIN_001435200	6.20789e-09	268.487	10.1393	0.0377644	7TM GPCR, serpentine receptor class sx (Srsx)
DOWN	GPLIN_000381700	6.30272e-09	4221.93	268.538	0.0636056	transcribed hypothetical protein
DOWN	GPLIN_000106100	6.40013e-09	102.455	0.895719	0.00874253	T cell leukemia homeobox protein 2
DOWN	GPLIN_001114800	6.64001e-09	4339.72	297.922	0.0686501	Synapses of Amphids Defective family member
DOWN	GPLIN_001204200	6.67883e-09	1761.37	123.973	0.0703847	transcribed hypothetical protein
DOWN	GPLIN_000907300	6.71472e-09	1981.41	133.934	0.0675955	transcribed hypothetical protein
DOWN	GPLIN_000310100	6.88629e-09	1879.12	115.13	0.0612679	gonadotropin releasing hormone receptor
DOWN	GPLIN_001012500	6.96259e-09	981.63	53.0087	0.0540007	calcium:calmodulin dependent serine protein
DOWN	GPLIN_000373100	7.09059e-09	916.565	52.3049	0.0570662	transcribed hypothetical protein
DOWN	GPLIN_000383600	7.16013e-09	18471.7	1229.7	0.0665723	transcribed hypothetical protein
DOWN	GPLIN_000758000	7.19636e-09	218.243	6.24281	0.0286049	transcribed hypothetical protein
DOWN	GPLIN_000472600	7.22301e-09	6679.4	449.875	0.0673526	BTB:POZ domain containing protein KCTD16
DOWN	GPLIN_000001100	7.23904e-09	7558.75	494.856	0.065468	G protein coupled 5 hydroxytryptamine receptor
DOWN	GPLIN_001029200	7.31421e-09	151.501	3.98452	0.0263003	transcribed hypothetical protein
DOWN	GPLIN_000123900	7.31919e-09	223.998	5.96172	0.0266151	MEChanosensory abnormality family member
DOWN	GPLIN_000737800	7.56054e-09	113.872	1.75183	0.0153842	BTB:POZ domain containing protein 3
DOWN	GPLIN_000050800	7.8453e-09	11431.8	737.859	0.0645443	UDP glucuronosyltransferase ugt 47
DOWN	GPLIN_001227700	7.86767e-09	842.352	14.3748	0.0170651	transcribed hypothetical protein
DOWN	GPLIN_000943100	7.90884e-09	1974.15	96.4301	0.0488464	transcribed hypothetical protein
DOWN	GPLIN_000806000	8.4221e-09	706.291	36.0692	0.0510684	twinkle protein, mitochondrial
DOWN	GPLIN_000056500	8.47634e-09	601.233	29.5809	0.0492004	transcribed hypothetical protein
DOWN	GPLIN_000183600	8.50103e-09	310.455	14.0529	0.0452655	transcribed hypothetical protein
DOWN	GPLIN_000161000	8.99917e-09	1256.04	70.5463	0.0561657	Ras protein Rab 26
DOWN	GPLIN_000282400	9.15943e-09	385.657	19.6031	0.0508304	transcribed hypothetical protein
DOWN	GPLIN_000376100	9.34681e-09	5904.52	386.365	0.0654355	synaptotagmin
DOWN	GPLIN_001212200	9.56676e-09	2596.61	191.559	0.0737727	transcribed hypothetical protein
DOWN	GPLIN_000709100	9.85893e-09	4562.36	409.152	0.0896799	JNK interacting protein 1
DOWN	GPLIN_001547400	9.96914e-09	208.661	8.18707	0.0392363	transcribed hypothetical protein
DOWN	GPLIN_000230400	1.05058e-08	155.421	2.92946	0.0188485	transcribed hypothetical protein
DOWN	GPLIN_000712500	1.05902e-08	755.166	38.8838	0.0514903	Ribosomal protein L11
DOWN	GPLIN_001119200	1.07795e-08	284.051	14.5899	0.0513638	transcribed hypothetical protein
DOWN	GPLIN_000496600	1.16509e-08	889.094	56.2359	0.0632508	transcribed hypothetical protein
DOWN	GPLIN_001156400	1.22405e-08	5154.72	329.149	0.0638539	CUGBP Elav family
DOWN	GPLIN_001395800	1.22405e-08	407.816	16.8708	0.0413687	transcribed hypothetical protein
DOWN	GPLIN_000644700	1.23073e-08	2062.08	136.405	0.066149	transcribed hypothetical protein
DOWN	GPLIN_001338800	1.29833e-08	403.439	17.8772	0.0443121	transcribed hypothetical protein
DOWN	GPLIN_001370800	1.31356e-08	1296.13	34.0488	0.0262696	transcribed hypothetical protein
DOWN	GPLIN_000795800	1.40028e-08	540.012	31.1315	0.0576496	transcribed hypothetical protein
DOWN	GPLIN_000654600	1.40775e-08	2898.84	186.635	0.0643826	Synaptic vesicular amine transporter
DOWN	GPLIN_000749200	1.43439e-08	1216.05	93.9865	0.0772886	transcribed hypothetical protein
DOWN	GPLIN_000563300	1.45064e-08	1656.19	107.227	0.0647432	PAttern of reporter Gene expression abnormal
DOWN	GPLIN_001348100	1.45064e-08	2006.67	137.097	0.0683205	GABA B receptor subunit family member (gbb 1)
DOWN	GPLIN_000526800	1.45064e-08	2696.19	147.193	0.0545929	transcribed hypothetical protein
DOWN	GPLIN_000995600	1.48234e-08	4219.82	288.868	0.0684551	transcribed hypothetical protein
DOWN	GPLIN_000602000	1.54819e-08	654.997	43.1363	0.0658571	transcribed hypothetical protein
DOWN	GPLIN_001369100	1.57319e-08	1308.3	78.7991	0.0602301	gastric inhibitory polypeptide receptor
DOWN	GPLIN_000312300	1.57319e-08	548.574	34.9902	0.0637838	rbp 1 protein
DOWN	GPLIN_000091000	1.57698e-08	2633.08	158.363	0.0601437	transcribed hypothetical protein
DOWN	GPLIN_001095000	1.59336e-08	1691.85	93.0603	0.0550049	transcribed hypothetical protein
DOWN	GPLIN_001525000	1.62182e-08	226.788	8.04704	0.0354826	transcribed hypothetical protein
DOWN	GPLIN_000625400	1.69654e-08	2643.48	39.0486	0.0147716	transcribed hypothetical protein
DOWN	GPLIN_000678400	1.79411e-08	2161.81	133.806	0.0618954	transcribed hypothetical protein
DOWN	GPLIN_000670200	1.85605e-08	503.386	25.4941	0.0506453	B9 domain containing protein 2
DOWN	GPLIN_000412100	1.86894e-08	324.482	14.926	0.0459993	Osmotic avoidance abnormal protein 3
DOWN	GPLIN_000071300	1.8837e-08	4527.86	307.503	0.0679136	RUN domain containing protein 1
DOWN	GPLIN_000056600	1.9436e-08	35272.4	2664.57	0.0755427	transcribed hypothetical protein
DOWN	GPLIN_000598500	1.98315e-08	819.374	47.9415	0.0585099	TransThyretin Related family domain family
DOWN	GPLIN_001084100	2.03766e-08	8239.88	585.114	0.0710101	CORonin family member (cor 1)
DOWN	GPLIN_000736400	2.08445e-08	940.865	55.2264	0.0586975	Neuropeptide Receptor family member (npr 2)
DOWN	GPLIN_001085400	2.16297e-08	787.014	75.0915	0.0954132	transcribed hypothetical protein
DOWN	GPLIN_000960900	2.1669e-08	626.558	34.4896	0.0550461	transcribed hypothetical protein
DOWN	GPLIN_000605000	2.17086e-08	4505.34	357.951	0.0794504	Calmodulin protein
DOWN	GPLIN_000290800	2.3123e-08	1354.01	78.4884	0.0579673	transcribed hypothetical protein
DOWN	GPLIN_001316200	2.35536e-08	483.202	30.4659	0.06305	CUTiclin Like family member (cutl 19)
DOWN	GPLIN_001219400	2.35536e-08	6543.05	31.101	0.00475329	Beta tubulin, autoregulation binding site
DOWN	GPLIN_000862200	2.38067e-08	2583.1	176.499	0.0683282	Neuropeptide Receptor family member (npr 2)
DOWN	GPLIN_000481400	2.42098e-08	1515.63	114.515	0.0755561	diacylglycerol kinase beta
DOWN	GPLIN_000424100	2.43805e-08	17737.1	1465.08	0.0825996	Titin
DOWN	GPLIN_000399400	2.54995e-08	2490.82	177.215	0.0711471	ubiquitin carboxyl terminal hydrolase 7
DOWN	GPLIN_000345800	2.57453e-08	597.121	39.5969	0.0663131	transcribed hypothetical protein
DOWN	GPLIN_000593600	2.58291e-08	180.67	6.60469	0.0365567	transcribed hypothetical protein
DOWN	GPLIN_001094700	2.58291e-08	2719.54	200.573	0.0737526	BTB:POZ domain containing protein
DOWN	GPLIN_000492300	2.64537e-08	46249.6	3206.95	0.06934	calsyntenin 1
DOWN	GPLIN_000633300	2.7647e-08	8616.72	631.833	0.0733264	Amyloid beta A4 protein binding family
DOWN	GPLIN_000852600	2.79725e-08	1363.75	74.7322	0.0547991	protein H05C05.4
DOWN	GPLIN_000931900	3.00166e-08	2991.51	213.341	0.0713153	calcium:calmodulin dependent protein kinase
DOWN	GPLIN_000524300	3.00922e-08	412.138	22.4358	0.0544376	transcribed hypothetical protein
DOWN	GPLIN_001101900	3.18402e-08	258.978	9.26117	0.0357605	transcribed hypothetical protein
DOWN	GPLIN_000050300	3.27988e-08	76.657	0.842722	0.0109934	Serpentine Receptor, class T family member
DOWN	GPLIN_000266300	3.27988e-08	605.261	42.2386	0.0697858	LIM:homeobox protein Lhx9
DOWN	GPLIN_001072200	3.45037e-08	765.635	52.1599	0.0681263	transcribed hypothetical protein
DOWN	GPLIN_001461600	3.51292e-08	939.146	60.181	0.0640806	metabotropic glutamate receptor 5
DOWN	GPLIN_000602400	3.55197e-08	2122.38	157.877	0.0743864	transcribed hypothetical protein
DOWN	GPLIN_000843300	3.55669e-08	661.461	35.7741	0.0540835	transcribed hypothetical protein
DOWN	GPLIN_000899700	3.57657e-08	615.406	34.1586	0.0555058	AcetylCholine Receptor family member (acr 17)
DOWN	GPLIN_001183000	3.62008e-08	3290.92	240.755	0.0731573	transcribed hypothetical protein
DOWN	GPLIN_001192300	3.65052e-08	217.547	8.43116	0.0387555	transcribed hypothetical protein
DOWN	GPLIN_001417100	3.78758e-08	441.17	25.4703	0.0577334	transcribed hypothetical protein
DOWN	GPLIN_000874200	3.80906e-08	193.643	8.31081	0.0429181	toll interacting protein
DOWN	GPLIN_001412400	3.80906e-08	1757.51	138.785	0.0789669	Serine:threonine protein phosphatase 6
DOWN	GPLIN_000164500	3.85208e-08	749.04	50.4276	0.067323	transcribed hypothetical protein
DOWN	GPLIN_001166900	3.99026e-08	1425.07	101.391	0.0711481	thiamine biosynthesis protein (Nmt1)
DOWN	GPLIN_000778500	3.99964e-08	200.58	12.4489	0.0620646	vacuolar armadillo repeat protein Vac8
DOWN	GPLIN_000164100	4.08499e-08	2844.54	210.514	0.0740064	transcribed hypothetical protein
DOWN	GPLIN_000394400	4.13915e-08	1144.77	82.1714	0.0717799	GLoBin family member (glb 15)
DOWN	GPLIN_000605100	4.22992e-08	337.226	19.4075	0.0575503	selenium binding protein 1
DOWN	GPLIN_001160200	4.39292e-08	2109.21	173.779	0.0823905	transcribed hypothetical protein
DOWN	GPLIN_000321500	4.39954e-08	1801.25	95.5976	0.0530729	small heat shock protein
DOWN	GPLIN_000808400	4.52797e-08	281.367	15.5346	0.0552113	phosphatase and actin regulator 1
DOWN	GPLIN_001550600	4.62868e-08	295.582	4.84636	0.016396	cytochrome b5 C
DOWN	GPLIN_001103600	4.75073e-08	294.861	12.8457	0.0435653	transcribed hypothetical protein
DOWN	GPLIN_000708500	4.79446e-08	579.65	41.8667	0.0722275	transcribed hypothetical protein
DOWN	GPLIN_000893000	4.89115e-08	348.442	16.063	0.0460995	acid phosphatase 1
DOWN	GPLIN_000084100	5.01843e-08	59597.2	4988.67	0.0837064	G patch domain and KOW motifs containing
DOWN	GPLIN_000084400	5.14374e-08	605.346	38.5064	0.0636106	transcribed hypothetical protein
DOWN	GPLIN_000890900	5.28155e-08	479.486	25.9964	0.0542173	mineralocorticoid receptor
DOWN	GPLIN_001075600	5.29895e-08	2692.03	193.616	0.0719218	corticotropin releasing factor receptor 2
DOWN	GPLIN_001079200	5.39435e-08	786.472	48.0694	0.0611203	transcribed hypothetical protein
DOWN	GPLIN_001420900	5.45937e-08	2077.76	148.843	0.0716362	transcribed hypothetical protein
DOWN	GPLIN_001432800	5.47509e-08	85.3602	2.08119	0.0243813	RBP 2 protein
DOWN	GPLIN_000698600	5.49314e-08	138.954	5.33783	0.0384145	BTB:POZ domain containing protein 2
DOWN	GPLIN_001021400	5.49863e-08	382.624	23.3183	0.0609431	transcribed hypothetical protein
DOWN	GPLIN_001402700	5.93281e-08	3684.26	310.594	0.084303	one cut domain family
DOWN	GPLIN_001635200	5.98548e-08	4891.52	394.118	0.0805717	transcribed hypothetical protein
DOWN	GPLIN_000765700	5.99385e-08	572.244	41.9167	0.0732498	prolactin releasing peptide receptor
DOWN	GPLIN_000499300	6.10048e-08	1728.93	152.243	0.088056	Innexin unc 7
DOWN	GPLIN_000906100	6.28241e-08	456.678	9.7187	0.0212813	transcribed hypothetical protein
DOWN	GPLIN_000582400	6.31631e-08	1897.83	77.2044	0.0406804	vesicular glutamate transporter
DOWN	GPLIN_001629200	6.31631e-08	589.987	34.141	0.0578674	serine:threonine protein kinase SBK1
DOWN	GPLIN_000851800	6.31631e-08	1225.68	78.9098	0.0643804	CB1 cannabinoid receptor interacting protein
DOWN	GPLIN_001286000	6.49775e-08	518.322	24.8555	0.0479538	TWiK family of potassium channels family member
DOWN	GPLIN_000294500	6.52992e-08	375.03	19.1331	0.0510175	pectate lyase 1
DOWN	GPLIN_000352500	6.67739e-08	1413.51	103.214	0.0730194	transcribed hypothetical protein
DOWN	GPLIN_000452800	6.76107e-08	660.305	45.2315	0.0685009	Nuclear Hormone Receptor family member (nhr 34)
DOWN	GPLIN_000261800	6.77296e-08	2155.68	185.453	0.0860298	TWiK family of potassium channels family member
DOWN	GPLIN_001103500	7.11509e-08	327.102	21.9894	0.0672248	transcribed hypothetical protein
DOWN	GPLIN_000985500	7.11893e-08	408.32	27.6932	0.0678224	transcribed hypothetical protein
DOWN	GPLIN_000297000	7.31975e-08	204.65	8.49579	0.0415137	Nuclear Hormone Receptor family member (nhr 61)
DOWN	GPLIN_000883800	7.33837e-08	909.696	64.2807	0.0706617	transcribed hypothetical protein
DOWN	GPLIN_000859400	7.38735e-08	308.509	16.886	0.0547341	Regulator of chromosome condensation, RCC1
DOWN	GPLIN_001291800	7.63852e-08	1972.87	153.291	0.0776996	PCTP protein like
DOWN	GPLIN_000430400	7.71747e-08	897.025	59.9027	0.0667792	Serine:threonine protein phosphatase 6
DOWN	GPLIN_000887200	7.72195e-08	461.375	28.177	0.0610718	metabotropic glutamate receptor 5
DOWN	GPLIN_000027200	7.92094e-08	246.042	13.5096	0.0549075	glutamate (NMDA) receptor subunit 3A
DOWN	GPLIN_001269000	7.92769e-08	1456.71	34.7381	0.023847	transcribed hypothetical protein
DOWN	GPLIN_001254300	7.93876e-08	1775.45	141.553	0.079728	Modulation Of locomotion Defective family member
DOWN	GPLIN_000341500	8.0647e-08	664.097	41.3446	0.0622568	transcribed hypothetical protein
DOWN	GPLIN_000340300	8.18959e-08	389.834	23.451	0.0601564	transcribed hypothetical protein
DOWN	GPLIN_000718700	8.23322e-08	193.025	8.82158	0.0457018	transcribed hypothetical protein
DOWN	GPLIN_001563800	8.45093e-08	150.076	5.72	0.0381141	transcribed hypothetical protein
DOWN	GPLIN_000164200	8.45093e-08	2160.63	178.836	0.0827702	Metabotropic GLutamate receptor family member
DOWN	GPLIN_000113300	8.49616e-08	6847.95	539.6	0.0787973	GEX Interacting protein family member (gei 15)
DOWN	GPLIN_000374700	8.612e-08	3669.87	351.336	0.0957353	transcribed hypothetical protein
DOWN	GPLIN_000930900	8.75236e-08	158.907	5.23798	0.0329626	transcribed hypothetical protein
DOWN	GPLIN_000134400	9.15163e-08	697.276	48.917	0.0701544	transcribed hypothetical protein
DOWN	GPLIN_001071000	9.25752e-08	1311	100.754	0.0768529	ODoRant response abnormal family member (odr 2)
DOWN	GPLIN_000839200	9.39595e-08	369.586	18.9591	0.0512983	transcribed hypothetical protein
DOWN	GPLIN_000174400	9.48287e-08	880.71	33.0929	0.0375752	transcribed hypothetical protein
DOWN	GPLIN_001144300	9.79012e-08	2533.85	217.795	0.0859539	amiloride sensitive cation channel 5
DOWN	GPLIN_001189000	9.96753e-08	595.913	1.95809	0.00328586	RBP 1 protein
DOWN	GPLIN_000264000	1.00138e-07	552.597	46.9555	0.0849723	MUscle Attachment abnormal family member
DOWN	GPLIN_001031400	1.00199e-07	404.565	10.4241	0.0257663	transcribed hypothetical protein
DOWN	GPLIN_000318900	1.00496e-07	127.635	3.07364	0.0240814	transcribed hypothetical protein
DOWN	GPLIN_000766400	1.05196e-07	2697.07	226.55	0.0839986	copine
DOWN	GPLIN_000677000	1.06597e-07	1293.9	97.5898	0.0754231	Neurotransmitter-gated ion-channel transmembrane region
DOWN	GPLIN_001449900	1.06597e-07	254.579	14.4275	0.0566721	Ubiquitin system component Cue
DOWN	GPLIN_000963300	1.0911e-07	355.016	1.92835	0.00543172	transcribed hypothetical protein
DOWN	GPLIN_000903500	1.11883e-07	158.625	6.44963	0.0406595	Serpentine Receptor, class T family member
DOWN	GPLIN_000960600	1.13699e-07	1061.33	87.1863	0.0821483	serine:threonine protein phosphatase 2A 56 kDa
DOWN	GPLIN_000270900	1.14178e-07	4322.66	317.534	0.0734579	Rap guanine nucleotide exchange factor (GEF) 4
DOWN	GPLIN_000473200	1.14842e-07	4826.58	444.959	0.0921892	TWiK family of potassium channels family member
DOWN	GPLIN_001436800	1.15785e-07	551.855	48.0137	0.0870041	aldo keto reductase family 4 member C9
DOWN	GPLIN_000756500	1.17939e-07	601.758	35.152	0.0584155	Homeobox protein OTX1
DOWN	GPLIN_001372300	1.19461e-07	539.585	38.3049	0.0709895	homeobox protein unc 4
DOWN	GPLIN_000309800	1.19507e-07	538.489	39.1204	0.0726485	transcribed hypothetical protein
DOWN	GPLIN_001433200	1.1976e-07	815.214	63.5563	0.0779628	transcribed hypothetical protein
DOWN	GPLIN_000911500	1.19811e-07	1157.11	28.8849	0.024963	thioredoxin 1
DOWN	GPLIN_001434100	1.24473e-07	203.243	11.57	0.0569271	transcribed hypothetical protein
DOWN	GPLIN_000897100	1.254e-07	1302.83	102.04	0.0783214	Glutamate gated ChLoride channel family member
DOWN	GPLIN_000057400	1.26552e-07	797.548	63.0344	0.0790353	transcribed hypothetical protein
DOWN	GPLIN_001099300	1.30219e-07	831.75	53.9487	0.0648616	transcribed hypothetical protein
DOWN	GPLIN_001226500	1.30569e-07	2199.66	183.036	0.0832111	transcribed hypothetical protein
DOWN	GPLIN_000154500	1.30788e-07	1851.01	166.348	0.0898687	transcribed hypothetical protein
DOWN	GPLIN_000829800	1.31862e-07	831.106	67.0245	0.080645	transcribed hypothetical protein
DOWN	GPLIN_001098200	1.33205e-07	5704.1	1.02396	0.000179512	transcribed hypothetical protein
DOWN	GPLIN_000096300	1.3432e-07	1796.91	164.591	0.0915965	transcribed hypothetical protein
DOWN	GPLIN_000577900	1.38222e-07	518.821	29.7626	0.0573658	transcribed hypothetical protein
DOWN	GPLIN_000683200	1.38893e-07	649.165	46.5572	0.0717185	transcribed hypothetical protein
DOWN	GPLIN_000832400	1.39623e-07	821.157	53.8245	0.0655472	transcribed hypothetical protein
DOWN	GPLIN_000213500	1.39623e-07	1757.05	131.033	0.0745752	transcribed hypothetical protein
DOWN	GPLIN_000497600	1.39676e-07	615.389	39.2	0.0636996	Carbonic anhydraseprotein 2
DOWN	GPLIN_000479900	1.40634e-07	1930.7	134.902	0.0698721	leucine rich repeat containing protein 20
DOWN	GPLIN_000311100	1.43029e-07	6781.76	649.041	0.0957039	sodium and chloride dependent GABA transporter
DOWN	GPLIN_000451100	1.45331e-07	3921.87	338.243	0.0862454	Amino Acid Transporter family member (aat 5)
DOWN	GPLIN_000603800	1.47103e-07	1045.73	91.9413	0.0879209	serine:threonine protein phosphatase PP1
DOWN	GPLIN_000376600	1.47748e-07	2733.35	232.597	0.0850959	transcribed hypothetical protein
DOWN	GPLIN_000894900	1.47883e-07	2288.63	167.952	0.0733852	TWiK family of potassium channels family member
DOWN	GPLIN_000165400	1.50103e-07	675.638	53.373	0.0789965	tubulin polyglutamylase TTLL11
DOWN	GPLIN_001315200	1.51562e-07	165.708	5.40304	0.0326059	transcribed hypothetical protein
DOWN	GPLIN_000544800	1.54643e-07	426.025	26.4237	0.0620238	transcribed hypothetical protein
DOWN	GPLIN_000032700	1.5503e-07	613.426	50.658	0.0825821	transcribed hypothetical protein
DOWN	GPLIN_001381900	1.6914e-07	2576.15	309.899	0.120295	transcribed hypothetical protein
DOWN	GPLIN_001189100	1.7449e-07	528.416	31.5422	0.059692	UDP glucuronosyltransferase ugt 47
DOWN	GPLIN_000230200	1.74904e-07	562.474	42.0539	0.074766	glutamate receptor, ionotropic kainate 2
DOWN	GPLIN_001016300	1.75757e-07	2221.73	148.646	0.0669055	transcribed hypothetical protein
DOWN	GPLIN_001346000	1.90383e-07	1099.84	77.5511	0.0705115	transcribed hypothetical protein
DOWN	GPLIN_000529200	1.93456e-07	1092.79	88.7801	0.0812415	SERotonin:octopamine receptor family member
DOWN	GPLIN_000413500	1.93834e-07	549.035	38.36	0.0698681	WD repeat containing protein 35
DOWN	GPLIN_000590600	1.93834e-07	103.206	4.12023	0.0399223	transcribed hypothetical protein
DOWN	GPLIN_001317300	1.95392e-07	148.31	9.34636	0.0630193	transcribed hypothetical protein
DOWN	GPLIN_000828000	1.95439e-07	612.906	38.5256	0.0628572	transcribed hypothetical protein
DOWN	GPLIN_001082800	1.99088e-07	63.986	0.544874	0.00851551	rbp protein
DOWN	GPLIN_000167900	1.9946e-07	1656.34	157.546	0.0951167	transcribed hypothetical protein
DOWN	GPLIN_000592700	2.08212e-07	483.424	2.80967	0.00581202	transcribed hypothetical protein
DOWN	GPLIN_001350900	2.09506e-07	1579.74	89.6333	0.0567393	transcribed hypothetical protein
DOWN	GPLIN_001371300	2.14323e-07	993.187	84.6845	0.0852654	Hypoxia up regulated protein 1
DOWN	GPLIN_001614900	2.14791e-07	102.489	0.478487	0.00466864	rbp protein
DOWN	GPLIN_000543900	2.18593e-07	1210.77	93.1901	0.0769677	tyrosine hydroxylase
DOWN	GPLIN_000168500	2.1895e-07	1680.77	139.686	0.0831082	transcribed hypothetical protein
DOWN	GPLIN_000669800	2.1945e-07	801.485	70.0207	0.0873637	photoreceptor specific nuclear receptor
DOWN	GPLIN_000452500	2.24581e-07	3244.82	271.354	0.0836266	transcribed hypothetical protein
DOWN	GPLIN_001050200	2.24581e-07	1725.3	135.647	0.0786222	transcribed hypothetical protein
DOWN	GPLIN_001341000	2.30972e-07	24856.8	2613.95	0.10516	RING finger protein nhl 1
DOWN	GPLIN_000596600	2.34673e-07	1415.41	116.388	0.082229	DOPamine receptor family member (dop 4)
DOWN	GPLIN_000635200	2.36652e-07	5789.69	531.017	0.0917178	transcribed hypothetical protein
DOWN	GPLIN_000524600	2.37811e-07	323.51	21.1646	0.0654219	transcribed hypothetical protein
DOWN	GPLIN_000128800	2.37986e-07	183.989	7.88021	0.0428299	Regulator of G protein signalling
DOWN	GPLIN_001062000	2.44869e-07	1370.31	112.419	0.0820389	histone lysine N methyltransferase EHMT1
DOWN	GPLIN_000598900	2.45937e-07	694.631	50.6672	0.0729411	transcribed hypothetical protein
DOWN	GPLIN_000604100	2.48991e-07	7328.48	640.151	0.0873512	inactive phospholipase C protein 2 like
DOWN	GPLIN_000516600	2.4993e-07	79.4727	0.689461	0.00867544	transcribed hypothetical protein
DOWN	GPLIN_000585700	2.59941e-07	11378.5	990.899	0.0870849	transcribed hypothetical protein
DOWN	GPLIN_000184200	2.61557e-07	946.036	94.5858	0.0999812	sodium and chloride dependent gaba transporter
DOWN	GPLIN_000589300	2.61557e-07	204.091	6.6612	0.0326383	transcribed hypothetical protein
DOWN	GPLIN_000750800	2.6278e-07	546.185	47.7019	0.0873366	transcribed hypothetical protein
DOWN	GPLIN_000998900	2.64474e-07	1498.05	108.657	0.0725321	transcribed hypothetical protein
DOWN	GPLIN_001395100	2.65142e-07	1733.28	134.178	0.0774125	CB1 cannabinoid receptor interacting protein
DOWN	GPLIN_000276300	2.65266e-07	409.369	32.3849	0.0791093	transcribed hypothetical protein
DOWN	GPLIN_000154600	2.70286e-07	17685.3	2.81438	0.000159137	transcribed hypothetical protein
DOWN	GPLIN_000981000	2.72955e-07	3398.68	303.324	0.0892476	cyclin dependent kinase 5 activator 1
DOWN	GPLIN_000888100	2.79114e-07	191.587	2.85853	0.0149203	transcribed hypothetical protein
DOWN	GPLIN_000855500	2.82635e-07	664.784	58.0362	0.0873008	transcribed hypothetical protein
DOWN	GPLIN_001500500	2.85636e-07	116.573	4.78115	0.0410143	Ligand Gated ion Channel family member (lgc 53)
DOWN	GPLIN_000600000	2.9424e-07	534.325	32.3431	0.0605308	Cathepsin B cysteine proteinase 6
DOWN	GPLIN_000024600	2.95275e-07	1128.28	99.3882	0.0880883	Seven TM Receptor family member (str 168)
DOWN	GPLIN_000885600	2.9599e-07	270.573	5.10225	0.0188572	succinyl CoA:3 ketoacid coenzyme A transferase
DOWN	GPLIN_000599500	3.02394e-07	895.971	64.1185	0.0715631	transcribed hypothetical protein
DOWN	GPLIN_001057000	3.03027e-07	417.01	21.4853	0.0515223	transcribed hypothetical protein
DOWN	GPLIN_000627100	3.05479e-07	1098.65	95.542	0.086963	RBP 1 protein
DOWN	GPLIN_000887900	3.05782e-07	70.2106	0.991254	0.0141183	transcribed hypothetical protein
DOWN	GPLIN_000702500	3.06692e-07	357.802	24.8851	0.0695499	transcribed hypothetical protein
DOWN	GPLIN_000625500	3.08068e-07	711.291	52.0033	0.0731111	C-type lectin fold
DOWN	GPLIN_000251600	3.11081e-07	823.209	60.6181	0.0736363	transcribed hypothetical protein
DOWN	GPLIN_000381800	3.17778e-07	2606.96	200.639	0.0769627	transcribed hypothetical protein
DOWN	GPLIN_001372400	3.1925e-07	4753.12	416.423	0.0876104	transcribed hypothetical protein
DOWN	GPLIN_000284000	3.19438e-07	1686.73	160.561	0.0951907	transcribed hypothetical protein
DOWN	GPLIN_000451500	3.223e-07	4363.7	342.911	0.0785826	transcribed hypothetical protein
DOWN	GPLIN_000268100	3.37616e-07	1290.92	115.699	0.0896251	transcribed hypothetical protein
DOWN	GPLIN_001225800	3.44069e-07	847.169	69.417	0.08194	transcribed hypothetical protein
DOWN	GPLIN_000390000	3.4608e-07	76.4906	1.18824	0.0155345	transcribed hypothetical protein
DOWN	GPLIN_001504400	3.51534e-07	60.8546	0.364236	0.00598535	transcribed hypothetical protein
DOWN	GPLIN_000241300	3.62971e-07	1795.72	204.719	0.114003	transcribed hypothetical protein
DOWN	GPLIN_001402000	3.63848e-07	1130.17	97.6839	0.0864326	neuRonal IGCAM family member (rig 5)
DOWN	GPLIN_000516500	3.63848e-07	361.629	25.3701	0.0701551	polyubiquitin
DOWN	GPLIN_001532400	3.65717e-07	168.11	6.88618	0.0409624	transcribed hypothetical protein
DOWN	GPLIN_000503300	3.76276e-07	480.659	42.7353	0.0889099	twik family of potassium channels family member; twik (kcnk) family of potassium channels
DOWN	GPLIN_001078000	3.79946e-07	3234.25	297.933	0.0921182	transcribed hypothetical protein
DOWN	GPLIN_001227600	3.81698e-07	2130.94	105.427	0.0494746	transcribed hypothetical protein
DOWN	GPLIN_001133800	3.81698e-07	8248.69	797.991	0.0967416	dual specificity protein kinase TTK
DOWN	GPLIN_000318200	3.83537e-07	4152.55	337.091	0.0811769	transcribed hypothetical protein
DOWN	GPLIN_000173200	3.84064e-07	3469.18	316.863	0.0913367	transcribed hypothetical protein
DOWN	GPLIN_000707200	3.85099e-07	157.631	6.95553	0.0441253	transcribed hypothetical protein
DOWN	GPLIN_000954200	3.85813e-07	531.957	33.9999	0.0639148	Transthyretin protein 5
DOWN	GPLIN_000057500	3.85813e-07	146.944	5.7129	0.038878	transcribed hypothetical protein
DOWN	GPLIN_000584900	3.92152e-07	1400.82	104.626	0.0746893	transcribed hypothetical protein
DOWN	GPLIN_001369200	3.92152e-07	708.241	57.0565	0.0805608	ankyrin repeat domain containing protein
DOWN	GPLIN_001405900	3.9795e-07	430.696	29.7014	0.0689613	voltage dependent l type calcium channel subunit
DOWN	GPLIN_001282000	3.99033e-07	1693.81	188.303	0.111171	transcribed hypothetical protein
DOWN	GPLIN_001234600	4.01897e-07	3715.44	7.5128	0.00202205	transcribed hypothetical protein
DOWN	GPLIN_001030000	4.11124e-07	350.648	25.8809	0.0738088	intraflagellar transport protein 172
DOWN	GPLIN_000953800	4.17685e-07	852.131	61.3528	0.0719993	transcribed hypothetical protein
DOWN	GPLIN_001526900	4.2556e-07	416.66	30.93	0.0742332	gland protein
DOWN	GPLIN_001393800	4.30647e-07	551.083	14.4892	0.0262922	transcribed hypothetical protein
DOWN	GPLIN_001013200	4.37949e-07	5141.03	480.078	0.0933818	UNCoordinated family member (unc 2)
DOWN	GPLIN_001330200	4.38456e-07	2826.11	247.305	0.0875074	transcribed hypothetical protein
DOWN	GPLIN_001390300	4.45684e-07	1231.1	101.057	0.0820864	Transcription factor collier
DOWN	GPLIN_000195200	4.61532e-07	230.125	13.4948	0.0586413	transcribed hypothetical protein
DOWN	GPLIN_000806100	4.66827e-07	50.7136	0.0984945	0.00194217	Protein kinase-like
DOWN	GPLIN_000032800	4.68601e-07	280.33	22.5597	0.0804753	transcribed hypothetical protein
DOWN	GPLIN_000546300	4.76737e-07	4890	513.738	0.105059	transcribed hypothetical protein
DOWN	GPLIN_001256800	4.84693e-07	477.22	39.4281	0.0826203	transcribed hypothetical protein
DOWN	GPLIN_000998800	4.86905e-07	2596.61	272.507	0.104947	nicotinic acetylcholine receptor alpha subunit
DOWN	GPLIN_000449100	4.97123e-07	346.458	21.5986	0.0623413	MEC 3
DOWN	GPLIN_001564700	4.99118e-07	235.769	16.4717	0.0698639	collagen alpha 4(VI) chain
DOWN	GPLIN_000264500	4.99993e-07	1001.74	87.6038	0.0874515	Osm 9 and Capsaicin receptor Related family
DOWN	GPLIN_000871300	5.02891e-07	983.938	95.7526	0.0973157	transcribed hypothetical protein
DOWN	GPLIN_001001900	5.03472e-07	5514.31	599.888	0.108787	Kinesin protein unc 104
DOWN	GPLIN_001217500	5.07161e-07	3488.99	255.328	0.0731811	transcribed hypothetical protein
DOWN	GPLIN_001169900	5.08149e-07	4156.12	434.445	0.104531	Innexin unc 7
DOWN	GPLIN_000633800	5.2905e-07	802.151	56.0374	0.069859	transcribed hypothetical protein
DOWN	GPLIN_000657400	5.35827e-07	1385.05	141.188	0.101937	rbp protein
DOWN	GPLIN_000487500	5.41127e-07	179.675	9.16107	0.0509867	transcribed hypothetical protein
DOWN	GPLIN_000226800	5.41803e-07	446.768	32.3836	0.0724843	sex peptide receptor
DOWN	GPLIN_000104900	5.47047e-07	2216.69	190.853	0.0860985	Regulator of G protein Signaling family member
DOWN	GPLIN_001114200	5.71136e-07	217.475	11.2444	0.0517042	transcribed hypothetical protein
DOWN	GPLIN_000191300	5.75928e-07	2320.75	200.651	0.0864599	transcription factor RFX3
DOWN	GPLIN_000460800	5.79751e-07	1781.75	155.014	0.0870008	TWiK family of potassium channels family member
DOWN	GPLIN_000883300	5.80313e-07	2661.67	287.708	0.108093	transcribed hypothetical protein
DOWN	GPLIN_000739900	5.83944e-07	2553.42	261.081	0.102248	transcribed hypothetical protein
DOWN	GPLIN_000733500	6.25993e-07	678.987	53.2963	0.0784939	transcribed hypothetical protein
DOWN	GPLIN_000046000	6.27125e-07	110.143	3.62245	0.0328886	transcribed hypothetical protein
DOWN	GPLIN_001443400	6.28548e-07	320.532	19.5544	0.0610061	transcribed hypothetical protein
DOWN	GPLIN_001216700	6.28548e-07	2530.88	212.409	0.0839268	transcribed hypothetical protein
DOWN	GPLIN_001080400	6.28857e-07	177.376	8.34093	0.0470241	transcribed hypothetical protein
DOWN	GPLIN_000110900	6.32619e-07	602.637	52.2813	0.0867542	transcribed hypothetical protein
DOWN	GPLIN_001536500	6.49146e-07	225.722	15.9314	0.0705797	Anion:Bicarbonate TranSporter family member
DOWN	GPLIN_000444000	6.51119e-07	1347.82	107.52	0.0797732	steroid dehydrogenase family member (stdh)
DOWN	GPLIN_000656700	6.55128e-07	5714.93	548.628	0.095999	Titin
DOWN	GPLIN_000090600	6.62e-07	350.34	25.6555	0.0732303	transcribed hypothetical protein
DOWN	GPLIN_000309700	6.71329e-07	129.96	6.10531	0.0469783	transcribed hypothetical protein
DOWN	GPLIN_000307200	6.75224e-07	511.445	39.751	0.077723	transcribed hypothetical protein
DOWN	GPLIN_000288600	6.8949e-07	2808.63	279.579	0.0995427	transcribed hypothetical protein
DOWN	GPLIN_001332400	7.03916e-07	413.772	37.4223	0.0904419	transcribed hypothetical protein
DOWN	GPLIN_001597300	7.44059e-07	352.23	30.1044	0.0854679	transcribed hypothetical protein
DOWN	GPLIN_000721100	7.53549e-07	1479.09	127.585	0.0862594	intraflagellar transport protein 57
DOWN	GPLIN_000542300	7.54402e-07	428.926	33.4254	0.0779282	globin
DOWN	GPLIN_000335000	7.64604e-07	1047.54	90.3486	0.0862479	short transient receptor potential channel
DOWN	GPLIN_000756000	7.67353e-07	2274.96	190.56	0.0837639	troponin C
DOWN	GPLIN_001199600	7.72766e-07	212.825	14.3458	0.0674064	RING and UBP finger domain protein
DOWN	GPLIN_000103700	7.84964e-07	1256.03	114.101	0.0908426	alpha 2A adrenergic receptor
DOWN	GPLIN_000998300	7.86376e-07	1379.09	120.458	0.0873465	Trehalase
DOWN	GPLIN_000235500	8.05121e-07	125.122	7.75746	0.0619991	transcribed hypothetical protein
DOWN	GPLIN_001144400	8.1615e-07	445.646	41.2265	0.0925096	transcribed hypothetical protein
DOWN	GPLIN_000172900	8.28068e-07	9089.36	872.189	0.095957	transcribed hypothetical protein
DOWN	GPLIN_000554500	8.36047e-07	433.307	35.544	0.0820295	Synapse defective protein 1, b
DOWN	GPLIN_001031700	8.56485e-07	162.188	9.93103	0.0612316	transcribed hypothetical protein
DOWN	GPLIN_001021300	8.65709e-07	180.094	9.17209	0.0509296	transcribed hypothetical protein
DOWN	GPLIN_001404600	8.65987e-07	255.283	19.3259	0.0757039	transcribed hypothetical protein
DOWN	GPLIN_000778400	8.78412e-07	366.646	32.9812	0.0899537	transcribed hypothetical protein
DOWN	GPLIN_000872400	8.78412e-07	506.201	39.4853	0.0780031	transcribed hypothetical protein
DOWN	GPLIN_001621500	8.8004e-07	6185.51	0.265741	4.2962e-05	expansin
DOWN	GPLIN_001234500	8.81554e-07	1371.5	131.658	0.0959957	transcribed hypothetical protein
DOWN	GPLIN_000383000	8.84143e-07	371.86	28.7314	0.0772641	Guanine nucleotide binding protein G(o) subunit
DOWN	GPLIN_000529700	9.08425e-07	216.455	10.1861	0.0470587	delta protein C like
DOWN	GPLIN_000904600	9.50779e-07	174.594	8.7568	0.0501551	aryl hydrocarbon receptor
DOWN	GPLIN_000885500	9.55423e-07	197.487	10.828	0.0548287	Serpentine Receptor, class T family member
DOWN	GPLIN_000597600	9.81827e-07	91.9218	2.00831	0.021848	transcribed hypothetical protein
DOWN	GPLIN_000758100	9.84134e-07	209.864	14.5081	0.0691309	transcribed hypothetical protein
DOWN	GPLIN_001334600	9.84134e-07	125.591	6.33599	0.0504492	7TM GPCR, serpentine receptor class r (Str), Nematode
DOWN	GPLIN_001339500	1.0013e-06	153.131	8.05335	0.0525914	transcribed hypothetical protein
DOWN	GPLIN_000108600	1.02056e-06	326.313	3.12604	0.00957989	transcribed hypothetical protein
DOWN	GPLIN_000884600	1.02065e-06	2171.51	229.89	0.105866	S phase kinase associated protein 1A
DOWN	GPLIN_000269100	1.02097e-06	490.51	38.9823	0.0794731	transcribed hypothetical protein
DOWN	GPLIN_001533300	1.02635e-06	362.905	23.9131	0.0658937	UDP glucuronosyltransferase
DOWN	GPLIN_001045500	1.09829e-06	619.685	51.653	0.0833536	neuropeptide Y receptor
DOWN	GPLIN_000251700	1.09829e-06	631.763	49.2147	0.0779005	Bardet Biedl syndrome 2 protein
DOWN	GPLIN_001595100	1.11247e-06	70.1551	2.57071	0.0366432	Nematode AStacin protease family member (nas 9)
DOWN	GPLIN_000121100	1.14528e-06	492.835	46.0281	0.0933944	transcribed hypothetical protein
DOWN	GPLIN_001327300	1.15394e-06	171.557	9.45813	0.0551312	TWiK family of potassium channels family member
DOWN	GPLIN_001298300	1.15394e-06	1646.64	157.085	0.0953974	gonadotropin releasing hormone receptor
DOWN	GPLIN_000596300	1.19388e-06	1615.74	137.851	0.0853172	transcribed hypothetical protein
DOWN	GPLIN_001272000	1.19888e-06	160.387	7.65111	0.0477039	transcribed hypothetical protein
DOWN	GPLIN_000026800	1.25388e-06	371.877	29.6956	0.0798533	CLaudin in Caenorhabditis family member
DOWN	GPLIN_001347100	1.27415e-06	385.802	29.9409	0.0776068	sodium dependent serotonin transporter; high affinity serotonin transporter
DOWN	GPLIN_000820600	1.27456e-06	295.032	19.9843	0.0677359	transmembrane protein 237
DOWN	GPLIN_000113800	1.27735e-06	477.101	47.6967	0.0999718	transcribed hypothetical protein
DOWN	GPLIN_000960800	1.28045e-06	1581.86	165.776	0.104798	intraflagellar transport protein 140
DOWN	GPLIN_000789200	1.29531e-06	128.834	7.54768	0.0585846	btb:poz domain containing protein
DOWN	GPLIN_000073600	1.2976e-06	210.29	11.8312	0.0562614	transcribed hypothetical protein
DOWN	GPLIN_000798900	1.35408e-06	123.322	5.5439	0.0449547	phosphatase and actin regulator 1
DOWN	GPLIN_000332700	1.35584e-06	5707.9	6.5062	0.00113986	transcribed hypothetical protein
DOWN	GPLIN_000286300	1.35622e-06	1635.01	171.749	0.105045	protein PTHB1
DOWN	GPLIN_000206700	1.37217e-06	1929.24	187.001	0.0969299	UNCoordinated family member (unc 49)
DOWN	GPLIN_000025700	1.37374e-06	24440.9	2949.62	0.120684	transcribed hypothetical protein
DOWN	GPLIN_001081700	1.39298e-06	1053.64	85.702	0.0813392	transcribed hypothetical protein
DOWN	GPLIN_000251500	1.39298e-06	125.549	2.64223	0.0210454	NACHT and WD repeat domain containing protein
DOWN	GPLIN_000345900	1.39731e-06	325.348	28.5046	0.0876125	transcribed hypothetical protein
DOWN	GPLIN_000267800	1.41714e-06	720.059	65.2055	0.0905558	Rho GTPase activating protein syd 1
DOWN	GPLIN_000572700	1.42746e-06	3411.85	326.774	0.0957761	transcribed hypothetical protein
DOWN	GPLIN_000622000	1.42805e-06	668.709	56.9808	0.0852101	cyclin dependent kinase 20
DOWN	GPLIN_000285800	1.46175e-06	7194.43	673.861	0.0936642	transcribed hypothetical protein
DOWN	GPLIN_000990900	1.4871e-06	2622.67	287.101	0.109469	transcribed hypothetical protein
DOWN	GPLIN_000143300	1.48869e-06	8088.36	10.6347	0.00131482	transcribed hypothetical protein
DOWN	GPLIN_000492600	1.5116e-06	206.203	13.1384	0.0637158	transcribed hypothetical protein
DOWN	GPLIN_001420300	1.51882e-06	649.669	78.5865	0.120964	transcribed hypothetical protein
DOWN	GPLIN_000185200	1.53997e-06	1961.68	219.516	0.111902	Nematode AStacin protease family member (nas 9)
DOWN	GPLIN_001283800	1.54874e-06	327.486	25.8833	0.0790365	polyubiquitin C
DOWN	GPLIN_000519000	1.54874e-06	79.0589	2.23722	0.0282982	transcribed hypothetical protein
DOWN	GPLIN_000374500	1.58103e-06	6933.72	786.942	0.113495	transcribed hypothetical protein
DOWN	GPLIN_000335100	1.58154e-06	851.269	75.1544	0.0882851	transient receptor potential ion channel A
DOWN	GPLIN_000810800	1.58828e-06	518.928	50.064	0.0964758	Friend leukemia integration 1 transcription
DOWN	GPLIN_001108400	1.60736e-06	324.18	34.9446	0.107794	transcribed hypothetical protein
DOWN	GPLIN_001058000	1.62306e-06	306.863	27.2154	0.0886891	small proline rich protein 1B (cornifin)
DOWN	GPLIN_000073900	1.62314e-06	1646.81	132.956	0.0807357	transcribed hypothetical protein
DOWN	GPLIN_000190500	1.65327e-06	240.884	15.1017	0.0626928	GRounDhog (hedgehog family) family member
DOWN	GPLIN_000171400	1.65987e-06	2475.7	269.782	0.108972	Ligand Gated ion Channel family member (lgc 53)
DOWN	GPLIN_001372600	1.65987e-06	376.041	27.7214	0.0737192	transcribed hypothetical protein
DOWN	GPLIN_000369900	1.66658e-06	2687.21	269.371	0.100242	transcribed hypothetical protein
DOWN	GPLIN_000884400	1.69014e-06	739.291	88.9299	0.120291	S phase kinase associated protein 1A
DOWN	GPLIN_000396800	1.69601e-06	4639.89	483.35	0.104173	transcribed hypothetical protein
DOWN	GPLIN_000723100	1.75701e-06	205.623	15.4838	0.0753019	protein tyrosine phosphatase domain containing protein
DOWN	GPLIN_001139100	1.77294e-06	500.997	48.8206	0.097447	poly(A) polymerase gamma
DOWN	GPLIN_000087300	1.77878e-06	1671.64	147.995	0.0885327	transcribed hypothetical protein
DOWN	GPLIN_001232400	1.80558e-06	2969.24	285.237	0.0960639	transcribed hypothetical protein
DOWN	GPLIN_000806200	1.83008e-06	77.2585	3.94964	0.0511224	Protein kinase, core
DOWN	GPLIN_001367100	1.83008e-06	220.244	18.2292	0.0827683	transcribed hypothetical protein
DOWN	GPLIN_000474000	1.94215e-06	2517.47	280.705	0.111503	TYRAmine receptor family member (tyra 2)
DOWN	GPLIN_001008600	1.94298e-06	541.138	43.8712	0.081072	acetylcholine receptor monepantel 1
DOWN	GPLIN_000226900	1.95795e-06	5029.17	461.546	0.0917738	DOPamine receptor family member (dop 3)
DOWN	GPLIN_001238900	2.0009e-06	5413.91	548.491	0.101311	PeRoXisome assembly factor family member
DOWN	GPLIN_000098000	2.0292e-06	1076.87	105.893	0.0983343	transcribed hypothetical protein
DOWN	GPLIN_001502600	2.03584e-06	970.281	5.01024	0.0051637	transcribed hypothetical protein
DOWN	GPLIN_000447600	2.04753e-06	1292.71	130.868	0.101236	EXPulsion defective (defecation) family member
DOWN	GPLIN_001459900	2.07088e-06	819.92	78.1315	0.0952916	metabotropic GABA B receptor subtype 2
DOWN	GPLIN_000166500	2.08861e-06	3812.28	71.0904	0.0186477	transcribed hypothetical protein
DOWN	GPLIN_001421900	2.1095e-06	741.211	60.18	0.0811914	synaptotagmin 7
DOWN	GPLIN_000030600	2.12324e-06	1087.44	121.58	0.111803	transcribed hypothetical protein
DOWN	GPLIN_000131600	2.12574e-06	1904.61	201.602	0.10585	transmembrane protein 26
DOWN	GPLIN_000012400	2.13478e-06	70818.2	8187.62	0.115615	transcribed hypothetical protein
DOWN	GPLIN_001027900	2.17372e-06	1241.29	125.064	0.100753	transcribed hypothetical protein
DOWN	GPLIN_000043500	2.20598e-06	257.74	15.9412	0.0618498	transcribed hypothetical protein
DOWN	GPLIN_000646500	2.22589e-06	525.588	60.4885	0.115087	poly(a) polymerase gamma
DOWN	GPLIN_001264300	2.28097e-06	209.416	9.68461	0.0462458	EF-hand 2 domain containing protein
DOWN	GPLIN_000287700	2.31349e-06	107.746	3.16093	0.029337	transcribed hypothetical protein
DOWN	GPLIN_000269200	2.32803e-06	1042.86	98.7547	0.094696	Potassium voltage gated channel protein Shaw
DOWN	GPLIN_000305300	2.42674e-06	382.15	35.7654	0.0935898	dorsal gland cell specific expression protein
DOWN	GPLIN_000539300	2.46785e-06	920.216	78.2216	0.0850035	EF-hand 2 domain containing protein
DOWN	GPLIN_000868400	2.49012e-06	1278.3	151.81	0.118759	serine:threonine protein kinase Nek6
DOWN	GPLIN_000925000	2.49012e-06	113.518	4.80499	0.0423281	transcribed hypothetical protein
DOWN	GPLIN_000283200	2.51193e-06	345.242	31.6607	0.0917057	transcribed hypothetical protein
DOWN	GPLIN_000996700	2.56313e-06	6323.8	658.033	0.104057	amphid protein
DOWN	GPLIN_001093900	2.64442e-06	69.3275	1.24773	0.0179976	Serpentine Receptor, class T family member
DOWN	GPLIN_000261300	2.68995e-06	1897	199.041	0.104924	transcribed hypothetical protein
DOWN	GPLIN_000337600	2.69819e-06	1241.51	131.321	0.105775	transcribed hypothetical protein
DOWN	GPLIN_000857300	2.74208e-06	63.1968	1.72446	0.0272871	transcribed hypothetical protein
DOWN	GPLIN_001099000	2.81615e-06	562.862	58.2297	0.103453	transcribed hypothetical protein
DOWN	GPLIN_001089100	2.8828e-06	1195.18	108.386	0.0906865	Homeobox protein ceh 14
DOWN	GPLIN_000741800	2.89876e-06	4884.44	579.248	0.11859	Novel Channel type: Nematode CAlcium
DOWN	GPLIN_000655900	3.07019e-06	327.128	26.9047	0.0822452	transcribed hypothetical protein
DOWN	GPLIN_000847300	3.08252e-06	2915.04	65.4976	0.0224688	transcribed hypothetical protein
DOWN	GPLIN_000395800	3.19418e-06	779.023	91.4428	0.117381	transcribed hypothetical protein
DOWN	GPLIN_001047300	3.20232e-06	54464	6509.72	0.119523	transcribed hypothetical protein
DOWN	GPLIN_000372200	3.22496e-06	549.487	53.1717	0.0967661	transcribed hypothetical protein
DOWN	GPLIN_000371500	3.27364e-06	6717.84	408.276	0.0607749	transcribed hypothetical protein
DOWN	GPLIN_000383100	3.33665e-06	219.646	20.731	0.0943835	ODR 3
DOWN	GPLIN_001133100	3.34827e-06	1798.47	174.584	0.0970737	transcribed hypothetical protein
DOWN	GPLIN_000467300	3.40619e-06	1714.5	177.692	0.10364	UDP GlucuronosylTransferase family member
DOWN	GPLIN_001475100	3.41661e-06	725.255	68.0635	0.0938477	transcribed hypothetical protein
DOWN	GPLIN_000259200	3.41932e-06	1202.06	131.119	0.109079	patched family protein; patched domain containing protein
DOWN	GPLIN_000043800	3.48549e-06	3766.63	474.511	0.125978	transcribed hypothetical protein
DOWN	GPLIN_000033400	3.56324e-06	417.386	31.5944	0.075696	kinesin family 9
DOWN	GPLIN_000956500	3.68548e-06	178.272	11.7597	0.065965	transcribed hypothetical protein
DOWN	GPLIN_000035300	3.81785e-06	3389.98	441.788	0.130322	CD63 antigen
DOWN	GPLIN_001072400	3.81987e-06	452.442	47.618	0.105247	transcribed hypothetical protein
DOWN	GPLIN_000786000	3.83299e-06	50.3381	0.544874	0.0108243	Serpentine Receptor, class T family member
DOWN	GPLIN_001529400	3.87085e-06	213.119	14.9864	0.0703194	Ligand Gated ion Channel family member (lgc 10)
DOWN	GPLIN_001113800	3.91023e-06	614.745	49.0535	0.0797949	transcribed hypothetical protein
DOWN	GPLIN_000897700	3.96425e-06	2441.36	276.688	0.113333	Tau tubulin kinase 1
DOWN	GPLIN_001616100	4.01112e-06	2257.45	234.256	0.10377	transcribed hypothetical protein
DOWN	GPLIN_000397800	4.10787e-06	10447.6	1211.37	0.115947	transcribed hypothetical protein
DOWN	GPLIN_000887600	4.12145e-06	132.529	6.11633	0.046151	transcribed hypothetical protein
DOWN	GPLIN_001153200	4.14939e-06	30714.3	3893.64	0.126769	transcribed hypothetical protein
DOWN	GPLIN_000846700	4.22167e-06	756.011	93.1633	0.12323	coiled coil domain containing protein 104
DOWN	GPLIN_000545100	4.2708e-06	2574.42	211.873	0.0822993	transcribed hypothetical protein
DOWN	GPLIN_001600300	4.31012e-06	1297.42	145.229	0.111937	GEX Interacting protein family member (gei 15)
DOWN	GPLIN_000966000	4.32732e-06	198.823	17.174	0.0863783	transcribed hypothetical protein
DOWN	GPLIN_000618000	4.38067e-06	277.331	22.0334	0.0794481	transcribed hypothetical protein
DOWN	GPLIN_000033300	4.52473e-06	682.724	86.231	0.126304	transcribed hypothetical protein
DOWN	GPLIN_000230900	4.53564e-06	1164.15	144.283	0.123939	transcribed hypothetical protein
DOWN	GPLIN_001289300	4.64741e-06	370.303	49.3845	0.133363	transcribed hypothetical protein
DOWN	GPLIN_000888000	4.82191e-06	72.7234	1.53909	0.0211636	Gamma interferon inducible lysosomal thiol
DOWN	GPLIN_000016300	4.88587e-06	296.513	25.0743	0.084564	dynein intermediate chain
DOWN	GPLIN_001401800	5.00409e-06	402.214	40.0422	0.0995543	transcribed hypothetical protein
DOWN	GPLIN_000111300	5.07522e-06	222.74	16.0807	0.072195	dorsal gland cell specific expression protein
DOWN	GPLIN_001495800	5.09137e-06	764.104	79.5531	0.104113	transcribed hypothetical protein
DOWN	GPLIN_000163400	5.09137e-06	555.725	54.3756	0.0978464	MiRP K channel accessory Subunit family member
DOWN	GPLIN_001344700	5.09492e-06	890.608	110.132	0.123659	Novel Channel type: Nematode CAlcium
DOWN	GPLIN_000243500	5.15804e-06	458.76	47.9358	0.10449	poly(A) polymerase gamma
DOWN	GPLIN_000207700	5.16937e-06	192.863	3.45284	0.0179031	transcribed hypothetical protein
DOWN	GPLIN_000201600	5.18666e-06	201.818	13.312	0.0659607	transcribed hypothetical protein
DOWN	GPLIN_001227800	5.22433e-06	86.1282	3.83066	0.0444763	transcribed hypothetical protein
DOWN	GPLIN_000259100	5.35011e-06	2685.75	343.146	0.127765	transcribed hypothetical protein
DOWN	GPLIN_000972700	5.40116e-06	171.629	7.62902	0.0444506	TWiK family of potassium channels family member
DOWN	GPLIN_001325100	5.40116e-06	183.238	11.7734	0.0642518	PhosphoDiEsterase family member (pde 4)
DOWN	GPLIN_000229200	5.49891e-06	1084.66	114.727	0.105772	epididymal secretory protein E1
DOWN	GPLIN_001198500	5.49891e-06	765.751	107.523	0.140415	Glutathione S transferase 1
DOWN	GPLIN_001000500	5.80136e-06	126.586	5.37664	0.0424744	transcribed hypothetical protein
DOWN	GPLIN_000577600	5.99217e-06	11115.7	1.48609	0.000133693	transcribed hypothetical protein
DOWN	GPLIN_000287600	6.04624e-06	1388.61	157.217	0.113219	SAP domain containing protein
DOWN	GPLIN_001339300	6.09971e-06	300.297	28.2015	0.0939121	transcribed hypothetical protein
DOWN	GPLIN_001151700	6.09971e-06	1165.62	140.658	0.120672	CholecystoKinin Receptor family member
DOWN	GPLIN_000624400	6.22366e-06	4912.67	591.598	0.120423	synaptosomal associated protein 25
DOWN	GPLIN_001144500	6.23088e-06	132.076	9.43383	0.0714271	transcribed hypothetical protein
DOWN	GPLIN_000375000	6.23698e-06	589.433	66.3123	0.112502	transcribed hypothetical protein
DOWN	GPLIN_000322800	6.23698e-06	305.361	30.4518	0.0997238	transcribed hypothetical protein
DOWN	GPLIN_000575300	6.31082e-06	1097.02	114.599	0.104464	TWiK family of potassium channels family member
DOWN	GPLIN_000348100	6.31895e-06	2116.57	229.301	0.108336	invertebrate lysozyme family member (ilys)
DOWN	GPLIN_001203700	6.33329e-06	570.042	66.9283	0.117409	solute carrier family 2, facilitated glucose
DOWN	GPLIN_000465900	6.4101e-06	101.107	6.86234	0.0678719	transcribed hypothetical protein
DOWN	GPLIN_000805900	6.48194e-06	505.404	68.2837	0.135107	transcribed hypothetical protein
DOWN	GPLIN_000601600	6.50183e-06	195.371	12.7476	0.0652484	Collagen triple helix repeat
DOWN	GPLIN_001195300	6.58975e-06	1257.92	145.998	0.116062	GABA:Glycine Receptor family (see gbr) family
DOWN	GPLIN_000170100	6.63027e-06	835.454	87.1333	0.104295	transcribed hypothetical protein
DOWN	GPLIN_000386500	6.69612e-06	587.278	59.4026	0.101149	transcribed hypothetical protein
DOWN	GPLIN_000884500	6.79365e-06	382.248	44.0006	0.11511	Possible polysaccharide deacetylase
DOWN	GPLIN_000314900	6.91134e-06	989.975	56.2097	0.056779	protein kinase C epsilon type
DOWN	GPLIN_000587400	6.98166e-06	2840.21	355.846	0.125289	transcribed hypothetical protein
DOWN	GPLIN_001017500	6.99601e-06	813.811	97.8663	0.120257	transcribed hypothetical protein
DOWN	GPLIN_001377500	7.05005e-06	283.368	24.5901	0.086778	transcribed hypothetical protein
DOWN	GPLIN_001066800	7.11362e-06	580.324	73.2559	0.126233	transcribed hypothetical protein
DOWN	GPLIN_001327600	7.11818e-06	1468.07	142.923	0.097354	transcribed hypothetical protein
DOWN	GPLIN_000432200	7.17251e-06	578.434	61.0266	0.105503	transcribed hypothetical protein
DOWN	GPLIN_001154300	7.21091e-06	214.826	16.798	0.0781935	transcribed hypothetical protein
DOWN	GPLIN_001494700	7.36658e-06	1240.93	142.343	0.114707	transcribed hypothetical protein
DOWN	GPLIN_001319500	7.37111e-06	255.458	21.1845	0.0829277	transcribed hypothetical protein
DOWN	GPLIN_000858900	7.38875e-06	565.797	58.2329	0.102922	transcribed hypothetical protein
DOWN	GPLIN_000968600	7.44657e-06	1301.85	6.06671	0.00466008	gag pol polyprotein
DOWN	GPLIN_000899300	7.46482e-06	2977.65	401.506	0.13484	transcribed hypothetical protein
DOWN	GPLIN_001332500	7.81371e-06	367.559	41.5379	0.11301	transcribed hypothetical protein
DOWN	GPLIN_000397900	7.83269e-06	5982.36	760.513	0.127126	CAMK protein kinase
DOWN	GPLIN_000671100	7.84564e-06	70.697	1.68072	0.0237735	transcribed hypothetical protein
DOWN	GPLIN_000858800	7.93106e-06	947.538	116.138	0.122568	transcribed hypothetical protein
DOWN	GPLIN_001236100	7.99352e-06	190.61	18.2127	0.0955495	transcribed hypothetical protein
DOWN	GPLIN_000067700	7.99352e-06	100.843	4.39938	0.0436262	two pore potassium channel protein sup 9
DOWN	GPLIN_001269500	8.18575e-06	222.479	20.5557	0.0923937	transcribed hypothetical protein
DOWN	GPLIN_000745500	8.2404e-06	4970.44	457.796	0.0921036	transcribed hypothetical protein
DOWN	GPLIN_001386600	8.24361e-06	125.626	9.62456	0.076613	transcribed hypothetical protein
DOWN	GPLIN_001023200	8.27318e-06	3044.86	375.072	0.123182	Octopamine receptor 1
DOWN	GPLIN_001318100	8.32319e-06	1933.6	195.725	0.101223	transcribed hypothetical protein
DOWN	GPLIN_000724200	8.32319e-06	45.6495	1.05547	0.0231211	transcribed hypothetical protein
DOWN	GPLIN_001157100	8.32319e-06	4303.42	567.473	0.131866	transcribed hypothetical protein
DOWN	GPLIN_001116700	8.41941e-06	49.775	0.531483	0.0106777	7TM GPCR, serpentine receptor class sx (Srsx)
DOWN	GPLIN_000200500	8.46463e-06	124.93	6.52886	0.05226	BTB:POZ domain containing protein 3
DOWN	GPLIN_001381000	8.51903e-06	153.634	11.7498	0.0764792	Serpentine Receptor, class T family member
DOWN	GPLIN_000959100	8.55735e-06	647.531	74.6991	0.11536	neurexin 1 alpha
DOWN	GPLIN_000572900	8.65001e-06	809.258	83.8252	0.103583	Rab protein 5
DOWN	GPLIN_000745700	8.86463e-06	2867.49	400.589	0.1397	acid sphingomyelinase phosphodiesterase
DOWN	GPLIN_000618200	9.08363e-06	767.739	84.9853	0.110696	GABA:Glycine Receptor family (see gbr) family
DOWN	GPLIN_000287900	9.08363e-06	7231.35	1096.4	0.151618	transcribed hypothetical protein
DOWN	GPLIN_001182500	9.17137e-06	476.188	47.6621	0.100091	transcribed hypothetical protein
DOWN	GPLIN_000821600	9.21373e-06	830.53	92.1818	0.110991	clusterin associated protein 1
DOWN	GPLIN_001314800	9.26149e-06	712.904	80.0155	0.112239	MHC class II regulatory factor RFX1
DOWN	GPLIN_001089000	9.39323e-06	223.175	16.4637	0.0737704	transcribed hypothetical protein
DOWN	GPLIN_000113900	9.49621e-06	811.968	94.6241	0.116537	GLutamate Receptor family (AMPA) family member
DOWN	GPLIN_000589600	9.49769e-06	280.595	27.6036	0.0983754	transcribed hypothetical protein
DOWN	GPLIN_001326300	9.5718e-06	1833.12	232.072	0.126599	transcribed hypothetical protein
DOWN	GPLIN_001080900	9.75042e-06	467.66	46.6079	0.0996621	transcribed hypothetical protein
DOWN	GPLIN_001384300	9.92243e-06	504.478	49.1699	0.0974669	transcribed hypothetical protein

## Sheet: early vs late parasitic
DIRECTION OF EXPRESSION CHANGE	Gene ID	FDR q-value	normalised expression in early parasitic	Normaised Expression in late parasitic	Fold change in expression	product name
UP	GPLIN_000311200	6.32513e-14	182.738	31403.3	171.848	transcribed hypothetical protein
UP	GPLIN_000012800	1.02686e-10	395.808	1.1434e+06	2888.79	VITellogenin structural genes
UP	GPLIN_000001400	1.24216e-10	214.853	15677.3	72.9678	gcn-related n-acetyltransferase; acyl-coa n-acyltransferase
UP	GPLIN_000591500	2.2044e-09	47.4565	2630.32	55.426	lipoyl synthase, mitochondrial
UP	GPLIN_000945900	9.96168e-08	507.008	1.77179e+06	3494.59	VITellogenin structural genes
UP	GPLIN_000123300	4.89945e-07	73.2538	9072.81	123.854	2 oxoglutarate dependent
UP	GPLIN_001135100	4.93935e-07	20.4651	2040.03	99.6834	transcribed hypothetical protein
UP	GPLIN_000542000	6.37177e-07	121.491	3552.88	29.2441	transcribed hypothetical protein
UP	GPLIN_001130800	7.26607e-07	11.6037	339.286	29.2393	transcribed hypothetical protein
UP	GPLIN_000472300	7.73049e-07	6.12188	70367.7	11494.5	transcribed hypothetical protein
UP	GPLIN_000624100	1.0254e-06	34.1859	14037.6	410.625	transcribed hypothetical protein
UP	GPLIN_000260700	1.70028e-06	1.40451	964.539	686.745	transcribed hypothetical protein
UP	GPLIN_000702400	2.32554e-06	138.319	349833	2529.17	VITellogenin structural genes
UP	GPLIN_000363100	2.52164e-06	2.93084	222.321	75.8557	transcribed hypothetical protein
UP	GPLIN_001460400	3.41656e-06	3.665	1532.14	418.047	transcribed hypothetical protein
UP	GPLIN_000901200	4.13022e-06	128.351	4040.71	31.4816	transcribed hypothetical protein
UP	GPLIN_000987000	4.27068e-06	120.343	47556.1	395.171	cathepsin D
UP	GPLIN_001090200	5.06018e-06	12.629	474.272	37.5543	transcribed hypothetical protein
UP	GPLIN_000962400	6.24192e-06	3.2355	100.786	31.15	transcribed hypothetical protein
DOWN	GPLIN_000422000	1.75032e-16	448.846	3.63023	0.00808792	transcribed hypothetical protein
DOWN	GPLIN_001040900	2.92241e-16	1909.46	18.9059	0.00990115	transcribed hypothetical protein
DOWN	GPLIN_000871500	2.92241e-16	889.28	9.37192	0.0105388	Serpentine Receptor, class T family member
DOWN	GPLIN_000120500	7.24513e-16	3128.07	44.5112	0.0142296	transcribed hypothetical protein
DOWN	GPLIN_001639800	7.24513e-16	1321.31	2.64878	0.00200467	transcribed hypothetical protein
DOWN	GPLIN_001015800	1.19468e-14	5906.88	134.635	0.022793	CRAL TRIO domain containing protein
DOWN	GPLIN_000467000	3.1297e-14	2676.72	59.9379	0.0223923	Nematode AStacin protease family member
DOWN	GPLIN_001462900	5.15376e-14	1950.39	5.99562	0.00307407	Cysteine PRotease related family member (cpr 6)
DOWN	GPLIN_000487300	1.14302e-13	2188.78	12.3247	0.00563085	papilin
DOWN	GPLIN_001277300	1.67542e-13	307.957	3.75924	0.012207	LBP:BPI:CETP family domain containing protein
DOWN	GPLIN_001532200	1.8266e-13	627.604	7.28923	0.0116144	transcribed hypothetical protein
DOWN	GPLIN_000279400	1.52362e-12	957.182	23.4889	0.0245397	transcribed hypothetical protein
DOWN	GPLIN_001277200	1.93618e-12	775.024	11.2077	0.0144611	CRAL TRIO domain containing protein
DOWN	GPLIN_000158800	3.60727e-12	815.963	23.3696	0.0286406	transcribed hypothetical protein
DOWN	GPLIN_000279500	3.73439e-12	145.209	0.689393	0.0047476	transcribed hypothetical protein
DOWN	GPLIN_001021800	4.35507e-12	632.801	16.2156	0.0256251	Helicase C terminal domain containing protein
DOWN	GPLIN_000434500	4.97598e-12	12252.8	454.673	0.0371076	transcribed hypothetical protein
DOWN	GPLIN_001002600	1.84067e-11	932.809	25.2064	0.027022	transcribed hypothetical protein
DOWN	GPLIN_000957400	3.52399e-11	11871	109.441	0.00921915	transcribed hypothetical protein
DOWN	GPLIN_000126000	6.85747e-11	940.024	33.8931	0.0360555	transcribed hypothetical protein
DOWN	GPLIN_000470100	1.06279e-10	1024.43	41.2022	0.0402195	esophageal gland cell secretory protein
DOWN	GPLIN_000220500	2.12414e-10	2042.87	80.9563	0.0396287	transcribed hypothetical protein
DOWN	GPLIN_001108700	3.47068e-10	1206.26	45.3408	0.0375879	DumPY : shorter than wild type family member
DOWN	GPLIN_000839400	3.58067e-10	410.111	13.5918	0.0331417	transcribed hypothetical protein
DOWN	GPLIN_001104800	3.85087e-10	421.75	14.5476	0.0344934	transcribed hypothetical protein
DOWN	GPLIN_001493000	3.94468e-10	582.944	21.4556	0.0368055	Patched related family protein 4
DOWN	GPLIN_001206700	7.67849e-10	775.833	31.4604	0.0405505	transcribed hypothetical protein
DOWN	GPLIN_000067000	7.96276e-10	184.291	5.3438	0.0289965	transcribed hypothetical protein
DOWN	GPLIN_000496400	1.2235e-09	108.615	1.94298	0.0178888	Serine threonine protein kinase
DOWN	GPLIN_000915500	1.27671e-09	190.878	4.95379	0.0259526	transcribed hypothetical protein
DOWN	GPLIN_000794900	1.28929e-09	1793.13	100.162	0.0558586	homeobox protein SIX1
DOWN	GPLIN_000023500	2.2044e-09	1019.32	44.5564	0.0437118	Nematode AStacin protease family member
DOWN	GPLIN_000912900	4.54331e-09	724.569	27.476	0.0379205	Leucine rich repeat containing protein 15
DOWN	GPLIN_000016100	5.44881e-09	3314.09	61.3176	0.0185021	transcribed hypothetical protein
DOWN	GPLIN_001171600	5.55509e-09	4588.52	138.582	0.030202	transcribed hypothetical protein
DOWN	GPLIN_001308900	7.8999e-09	265.365	3.08836	0.0116381	Post GPI attachment to protein factor 2
DOWN	GPLIN_000938600	8.49678e-09	980.191	38.3407	0.0391156	transcribed hypothetical protein
DOWN	GPLIN_000797800	9.21214e-09	1232.66	64.4776	0.0523076	butyrylcholinesterase
DOWN	GPLIN_000660900	9.27208e-09	2412.42	134.132	0.0556006	Leucine rich repeat containing protein 15
DOWN	GPLIN_001183400	1.26828e-08	3107.8	13.2724	0.00427067	Fatty acid elongation protein 4
DOWN	GPLIN_000299600	1.43347e-08	296.737	13.4099	0.0451913	transcribed hypothetical protein
DOWN	GPLIN_000965700	1.61346e-08	935.027	52.3225	0.0559583	EB module family protein
DOWN	GPLIN_000907100	1.64516e-08	590.533	27.1078	0.045904	alkylglycerol monooxygenase
DOWN	GPLIN_001413100	1.67102e-08	1651.97	93.1246	0.0563719	transcribed hypothetical protein
DOWN	GPLIN_000336900	1.68414e-08	202.081	7.17551	0.035508	tetratricopeptide repeat protein 28
DOWN	GPLIN_001261000	1.74397e-08	1577.14	80.8246	0.0512474	alpha 1,3 mannosyltransferase ALG2
DOWN	GPLIN_000263600	1.80899e-08	1052.25	47.8602	0.0454835	transcribed hypothetical protein
DOWN	GPLIN_000942000	1.90127e-08	2910.57	180.951	0.0621704	transcribed hypothetical protein
DOWN	GPLIN_001430500	2.01516e-08	93.0896	1.42108	0.0152657	transcribed hypothetical protein
DOWN	GPLIN_001493100	2.14671e-08	721.783	38.5479	0.0534065	patched domain containing protein 3
DOWN	GPLIN_001539700	2.55336e-08	207.64	2.4225	0.0116668	CRAL TRIO domain containing protein
DOWN	GPLIN_001183900	3.50591e-08	157.178	5.45081	0.0346792	pla2g15 protein
DOWN	GPLIN_000714200	4.16073e-08	208.503	4.72938	0.0226825	nematode cuticle collagen domain containing protein
DOWN	GPLIN_001528200	4.22509e-08	151.482	6.88667	0.0454619	EB module family protein
DOWN	GPLIN_001525900	5.04929e-08	53.3737	0	0	Peroxidase mlt 7
DOWN	GPLIN_001542600	5.09549e-08	98.9138	2.75418	0.0278443	transcribed hypothetical protein
DOWN	GPLIN_000585700	5.25081e-08	444.893	24.6368	0.0553769	transcribed hypothetical protein
DOWN	GPLIN_000421800	5.79915e-08	404.209	10.1605	0.0251368	transcribed hypothetical protein
DOWN	GPLIN_000142400	6.12723e-08	880.915	56.7717	0.0644463	Peroxidase mlt 7
DOWN	GPLIN_000183400	7.27443e-08	59129.9	302.14	0.00510977	transcribed hypothetical protein
DOWN	GPLIN_000120700	9.30936e-08	33286.6	456.301	0.0137082	transcribed hypothetical protein
DOWN	GPLIN_000503900	9.69145e-08	1121.02	81.3594	0.072576	transcribed hypothetical protein
DOWN	GPLIN_000939300	9.73498e-08	2088.49	141.294	0.0676538	transcribed hypothetical protein
DOWN	GPLIN_000548600	1.15332e-07	2616.29	147.674	0.056444	Nuclear hormone receptor family member nhr 25
DOWN	GPLIN_001154500	1.19836e-07	737.886	18.0285	0.0244326	transcribed hypothetical protein
DOWN	GPLIN_000953900	1.20762e-07	1018.72	34.0636	0.0334376	Patched family protein
DOWN	GPLIN_000497900	1.39469e-07	1043.08	20.6773	0.0198234	transcribed hypothetical protein
DOWN	GPLIN_001120900	1.39839e-07	451.359	30.718	0.0680567	transcribed hypothetical protein
DOWN	GPLIN_000634000	1.5438e-07	385.972	23.8542	0.061803	polypeptide N acetylgalactosaminyltransferase
DOWN	GPLIN_000591200	1.5438e-07	204.585	3.73837	0.018273	transcribed hypothetical protein
DOWN	GPLIN_000503800	1.6801e-07	1546.42	73.7256	0.047675	transcribed hypothetical protein
DOWN	GPLIN_001244100	2.51926e-07	248.2	15.2009	0.0612445	transcribed hypothetical protein
DOWN	GPLIN_001136900	2.78529e-07	15734.8	1220.71	0.0775803	Papilin
DOWN	GPLIN_000833100	4.28401e-07	143.337	5.77576	0.040295	Calcium binding EGF domain containing protein
DOWN	GPLIN_001045000	4.28401e-07	657.936	49.5982	0.0753846	transcribed hypothetical protein
DOWN	GPLIN_001120800	4.30459e-07	1582.61	126.008	0.0796201	transcribed hypothetical protein
DOWN	GPLIN_000099400	4.53509e-07	582.953	44.7411	0.076749	hormone receptor 4
DOWN	GPLIN_000384000	4.64426e-07	67.7916	0	0	transcribed hypothetical protein
DOWN	GPLIN_001192200	4.89945e-07	5292.67	400.485	0.0756679	transcribed hypothetical protein
DOWN	GPLIN_000704200	4.89945e-07	334.073	17.2397	0.0516045	transcribed hypothetical protein
DOWN	GPLIN_001171700	5.90599e-07	171.62	9.68594	0.0564382	adaptor protein complex 2, beta 1
DOWN	GPLIN_000477700	6.31668e-07	5932.69	225.279	0.0379725	transcribed hypothetical protein
DOWN	GPLIN_001503000	6.37177e-07	156.382	4.65528	0.0297686	transcribed hypothetical protein
DOWN	GPLIN_000960000	7.14113e-07	438.503	33.6689	0.0767816	transcribed hypothetical protein
DOWN	GPLIN_000400800	7.16517e-07	583.311	42.9291	0.0735956	DOMON domain containing protein CG14681
DOWN	GPLIN_001521100	7.26607e-07	154.198	7.94184	0.051504	UNC93 protein like
DOWN	GPLIN_000509400	7.98592e-07	417.926	31.5706	0.0755412	transcribed hypothetical protein
DOWN	GPLIN_000220900	9.86404e-07	637.237	57.0056	0.0894574	transcribed hypothetical protein
DOWN	GPLIN_001101800	1.13521e-06	112.862	6.35837	0.0563376	transcribed hypothetical protein
DOWN	GPLIN_000325500	1.30036e-06	12670.9	1393.79	0.109999	transcribed hypothetical protein
DOWN	GPLIN_000978400	1.35358e-06	193.844	1.02459	0.00528566	transcribed hypothetical protein
DOWN	GPLIN_000957300	1.40243e-06	404.33	39.6906	0.0981638	transcribed hypothetical protein
DOWN	GPLIN_000099800	1.41313e-06	373.194	26.3296	0.0705521	transcribed hypothetical protein
DOWN	GPLIN_000728300	1.57803e-06	1266.2	69.4432	0.0548437	transcribed hypothetical protein
DOWN	GPLIN_001073900	1.70028e-06	66.6641	1.34419	0.0201636	von Willebrand factor, type C
DOWN	GPLIN_000185400	1.70028e-06	18524	1918.91	0.10359	transcribed hypothetical protein
DOWN	GPLIN_000429600	1.70028e-06	690.054	59.9657	0.0869001	transcribed hypothetical protein
DOWN	GPLIN_000454700	1.76004e-06	1883.99	109.632	0.0581911	transcribed hypothetical protein
DOWN	GPLIN_000489900	1.78698e-06	511.277	46.3953	0.090744	transcribed hypothetical protein
DOWN	GPLIN_001292200	2.06124e-06	179.526	9.98032	0.0555925	UTP glucose 1 phosphate uridylyltransferase
DOWN	GPLIN_000587200	2.2634e-06	8192.25	210.138	0.0256509	transcribed hypothetical protein
DOWN	GPLIN_000448000	2.52164e-06	147.973	7.51558	0.0507901	mannose 6 phosphate isomerase
DOWN	GPLIN_000546800	2.52164e-06	355.53	31.0154	0.0872372	transcribed hypothetical protein
DOWN	GPLIN_001579300	2.92646e-06	154.891	0.909181	0.0058698	Nematode AStacin protease family member
DOWN	GPLIN_001036300	2.99339e-06	1947.49	89.7614	0.0460909	transcribed hypothetical protein
DOWN	GPLIN_001359600	3.15266e-06	43.7931	0.449586	0.0102661	transcribed hypothetical protein
DOWN	GPLIN_000190900	3.21723e-06	2572.4	237.04	0.0921474	Nose resistant to fluoxetine protein 6
DOWN	GPLIN_001261800	3.94437e-06	160.179	9.90184	0.0618173	glutathione s transferase
DOWN	GPLIN_000207400	4.15649e-06	2315.91	67.4648	0.029131	transcribed hypothetical protein
DOWN	GPLIN_001544200	4.52167e-06	335.33	9.36857	0.0279384	transcribed hypothetical protein
DOWN	GPLIN_001036900	4.59657e-06	3134.61	100.311	0.032001	transcribed hypothetical protein
DOWN	GPLIN_001346900	4.60725e-06	493.665	33.7989	0.0684651	protein dispatched 1
DOWN	GPLIN_000885300	4.66551e-06	13212.5	810.76	0.0613629	von Willebrand factor type A domain containing protein
DOWN	GPLIN_001033300	5.08096e-06	1647.67	145.864	0.0885279	transcribed hypothetical protein
DOWN	GPLIN_001106400	6.36251e-06	256.292	13.091	0.0510785	PAN domain protein
DOWN	GPLIN_001075800	6.36991e-06	4666.23	131.044	0.0280835	transcribed hypothetical protein
DOWN	GPLIN_001263000	6.36991e-06	2631.64	83.5898	0.0317633	transcribed hypothetical protein
DOWN	GPLIN_001366300	6.36991e-06	315.498	8.17055	0.0258973	Post GPI attachment to protein factor 2
DOWN	GPLIN_001140800	6.48219e-06	118.375	6.98555	0.059012	transcribed hypothetical protein
DOWN	GPLIN_000522100	6.67175e-06	1052.38	26.1377	0.0248367	C type lectin domain family 4 member K
DOWN	GPLIN_000223600	6.67175e-06	1386.38	128.608	0.0927651	transcribed hypothetical protein
DOWN	GPLIN_000095800	7.47001e-06	291.445	23.2934	0.0799239	transcribed hypothetical protein
DOWN	GPLIN_000050500	8.21992e-06	10118.5	405.07	0.0400327	transcribed hypothetical protein
DOWN	GPLIN_000490000	8.47659e-06	1955.44	55.8233	0.0285477	transcribed hypothetical protein
DOWN	GPLIN_001050600	9.27558e-06	176.894	8.90823	0.050359	myosin XVB
DOWN	GPLIN_001169800	9.47432e-06	88.3424	3.92234	0.0443993	transcribed hypothetical protein
DOWN	GPLIN_000839600	9.68342e-06	734.598	32.0971	0.0436934	Nematode AStacin protease family member

## Sheet: J2 vs male
DIRECTION OF EXPRESSION CHANGE	Gene ID	FDR q-value	normalised expression in J2	Normaised Expression in male	Fold change in expression	product name
UP	GPLIN_000391500	5.8678e-30	6.07328	377711	62192.4	transcribed hypothetical protein
UP	GPLIN_000733300	1.83801e-28	3.87278	167897	43352.9	transcribed hypothetical protein
UP	GPLIN_000248400	3.02023e-28	1.26656	82030.7	64766.6	ubiquitin conjugating enzyme E2
UP	GPLIN_000002800	1.02357e-26	34.8313	1.29378e+06	37144.1	major sperm protein
UP	GPLIN_000248200	2.31716e-25	1.76185	38392.5	21791	transcribed hypothetical protein
UP	GPLIN_001405600	2.98177e-25	2.33025	40846.1	17528.6	transcribed hypothetical protein
UP	GPLIN_001489100	3.66063e-25	2.40336	40172.4	16715.1	transcribed hypothetical protein
UP	GPLIN_000338700	5.50763e-25	24.2602	232937	9601.6	serine threonine protein phosphatase pp isozyme; serine threonine protein phosphatase pp gamma
UP	GPLIN_001317900	2.99006e-24	46.3364	341651	7373.28	serine:threonine protein phosphatase PP1 alpha
UP	GPLIN_000733400	7.05738e-24	8.1111	63704.5	7853.98	transcribed hypothetical protein
UP	GPLIN_000192500	2.11318e-23	0.844373	15058.2	17833.6	transcribed hypothetical protein
UP	GPLIN_000957300	2.11318e-23	0.495293	12208.9	24649.9	transcribed hypothetical protein
UP	GPLIN_000395700	2.3768e-23	9.94606	61580.2	6191.41	transcribed hypothetical protein
UP	GPLIN_001318000	3.69826e-22	10.2787	45998.7	4475.16	Ubiquitin conjugating enzyme E2 7
UP	GPLIN_000933000	1.52079e-21	19.8355	64418.3	3247.63	gland protein
UP	GPLIN_000133200	1.57752e-21	0	5331.3	Inf	transcribed hypothetical protein
UP	GPLIN_000484300	4.78788e-21	118.296	305434	2581.94	Receptor type tyrosine protein phosphatase eta
UP	GPLIN_000655200	5.25645e-21	49.8601	131462	2636.62	yeast Glc Seven Phosphatases family member
UP	GPLIN_001502300	1.39505e-20	3.81613	12108	3172.85	EF-hand 2 domain containing protein
UP	GPLIN_001381500	4.72875e-20	13.4862	27416.9	2032.95	transcribed hypothetical protein
UP	GPLIN_001268500	1.05455e-19	13.2504	25256.5	1906.09	Ubiquitin conjugating enzyme E2 7
UP	GPLIN_001518300	1.23012e-19	24.3333	41778.3	1716.92	transcribed hypothetical protein
UP	GPLIN_000458400	1.64861e-19	13.6891	24117.6	1761.81	dorsal gland cell specific expression protein
UP	GPLIN_000248300	3.65118e-19	19.2506	28801.8	1496.15	STE20 serine:threonine protein kinase like
UP	GPLIN_001087000	4.33488e-19	2.11093	5724.49	2711.83	transcribed hypothetical protein
UP	GPLIN_000861100	6.56697e-19	22.9041	31546.6	1377.34	SHC transforming protein 2
UP	GPLIN_000899100	7.10643e-19	20.1681	27500.4	1363.56	transcribed hypothetical protein
UP	GPLIN_000359600	9.82626e-19	6.77144	10599.3	1565.29	dorsal gland cell specific expression protein
UP	GPLIN_001321900	1.0752e-18	69.1344	84838	1227.15	serine:threonine protein phosphatase PP1 alpha
UP	GPLIN_000194500	1.16155e-18	0	2234.23	Inf	transcribed hypothetical protein
UP	GPLIN_000349000	1.89674e-18	0.917479	3211.37	3500.21	transcribed hypothetical protein
UP	GPLIN_000413000	1.94935e-18	2.67933	5270.11	1966.95	Ubiquitin-conjugating enzyme, E2
UP	GPLIN_000123700	2.487e-18	0.495293	2618.96	5287.69	transcribed hypothetical protein
UP	GPLIN_000972200	2.48718e-18	14.5335	17130.5	1178.69	dorsal gland cell specific expression protein
UP	GPLIN_000328600	4.14494e-18	14.241	15954.3	1120.31	dorsal gland cell specific expression protein
UP	GPLIN_001546300	5.60257e-18	48.1951	46501.8	964.866	Protein of unknown function DUF236
UP	GPLIN_001087100	7.61208e-18	10.1489	11046.7	1088.46	dorsal gland cell specific expression protein
UP	GPLIN_000149700	8.1434e-18	93.5829	80746	862.829	TB2:DP1, HVA22 family protein
UP	GPLIN_000224000	8.22549e-18	25.0315	23492.4	938.516	ubiquitin carboxyl terminal hydrolase 48
UP	GPLIN_000521100	1.05834e-17	35.7488	32100.1	897.934	dorsal gland cell specific expression protein
UP	GPLIN_001237400	1.40035e-17	0.495293	2085.77	4211.18	transcribed hypothetical protein
UP	GPLIN_000212600	1.42185e-17	0.495293	2449.89	4946.34	ubiquitin conjugating enzyme E2D 1
UP	GPLIN_000968700	1.59667e-17	0.844373	2412.52	2857.18	transcribed hypothetical protein
UP	GPLIN_000880900	1.8357e-17	21.378	18160.7	849.503	Tyrosine protein kinase Fps85D
UP	GPLIN_001048600	2.27282e-17	1.98117	3089.06	1559.21	transcribed hypothetical protein
UP	GPLIN_001387200	3.96147e-17	6.12993	6079.76	991.815	serine:threonine protein phosphatase PP1 alpha
UP	GPLIN_000873900	4.42123e-17	5.08269	14645.7	2881.48	transcribed hypothetical protein
UP	GPLIN_001274800	4.42123e-17	0.917479	2164.31	2358.98	transcribed hypothetical protein
UP	GPLIN_000223800	5.13423e-17	33.8334	23234.2	686.722	ubiquitin conjugating enzyme E2 D4
UP	GPLIN_000455300	7.29166e-17	32.2415	21744.4	674.422	transcribed hypothetical protein
UP	GPLIN_000811000	8.21119e-17	36.9751	24361.7	658.867	transcribed hypothetical protein
UP	GPLIN_000544500	8.4155e-17	2.11093	2888.37	1368.29	transcribed hypothetical protein
UP	GPLIN_000421000	9.4412e-17	1.68875	2497.16	1478.71	Serine:threonine protein phosphatase PP1 alpha
UP	GPLIN_001345600	1.03383e-16	6.91765	5562.17	804.054	transcribed hypothetical protein
UP	GPLIN_000003700	1.39551e-16	50.4449	30454.6	603.72	testis specific serine:threonine protein kinase
UP	GPLIN_000664400	1.39551e-16	0.422186	1555.42	3684.19	transcribed hypothetical protein
UP	GPLIN_001395200	1.75813e-16	2.33025	2571.77	1103.65	ankyrin 2,3:unc44
UP	GPLIN_000123800	2.59222e-16	0	1136.03	Inf	transcribed hypothetical protein
UP	GPLIN_000283500	3.1423e-16	0	1086.51	Inf	transcribed hypothetical protein
UP	GPLIN_000055800	3.26974e-16	8.46018	5664.23	669.516	cell wall protein FLO11p
UP	GPLIN_000213200	3.74699e-16	52.4096	27760.3	529.68	dorsal gland cell specific expression protein
UP	GPLIN_000510600	5.23126e-16	50.136	25598.1	510.574	testis specific serine:threonine protein kinase
UP	GPLIN_001025600	5.36321e-16	0.917479	1570.37	1711.61	transcribed hypothetical protein
UP	GPLIN_000490700	5.67034e-16	15.0854	8509.66	564.099	ankyrin 2,3:unc44
UP	GPLIN_001464100	6.74344e-16	1.76185	1943.47	1103.08	Serpin protein
UP	GPLIN_000043100	7.25343e-16	168.303	78538.3	466.649	transcribed hypothetical protein
UP	GPLIN_001327900	8.14207e-16	13.6891	7383.75	539.39	transcribed hypothetical protein
UP	GPLIN_001333600	8.8678e-16	13.9084	7186.34	516.691	Trehalase
UP	GPLIN_001384800	1.03434e-15	2.75244	2253.1	818.583	transcribed hypothetical protein
UP	GPLIN_000459100	1.18732e-15	32.2982	15001.3	464.462	ubiquitin conjugating enzyme family protein
UP	GPLIN_000363900	1.30136e-15	107.182	45887.5	428.126	dorsal gland cell specific expression protein
UP	GPLIN_000700600	1.33848e-15	0.990586	2449.32	2472.6	EF-hand 2 domain containing protein
UP	GPLIN_001347900	1.33954e-15	0.422186	1153.62	2732.49	transcribed hypothetical protein
UP	GPLIN_000951600	1.36442e-15	38.8503	17683.9	455.179	transcribed hypothetical protein
UP	GPLIN_001131000	1.40064e-15	0	1786.77	Inf	transcribed hypothetical protein
UP	GPLIN_000291800	1.8899e-15	45.4755	21730.3	477.845	Trehalase
UP	GPLIN_000721500	2.06298e-15	1.90807	1731.04	907.225	dorsal gland cell specific expression protein
UP	GPLIN_000521000	2.19364e-15	2.75244	2091.91	760.02	transcribed hypothetical protein
UP	GPLIN_000658100	2.23012e-15	4.93648	2947.54	597.094	protein fem 1 B
UP	GPLIN_000880700	2.23211e-15	0.495293	1110.13	2241.36	Lpxtg motif cell wall anchor domain protein
UP	GPLIN_000003600	2.39149e-15	107.555	43211.5	401.761	serine:threonine protein phosphatase PP1 alpha
UP	GPLIN_000503100	2.39503e-15	69.2898	27317.3	394.247	Cyclin-like F-box
UP	GPLIN_000776900	2.44494e-15	5.21245	3127.41	599.989	Galectin, carbohydrate recognition domain
UP	GPLIN_000583500	2.58299e-15	76.986	30971.7	402.303	ubiquitin carboxyl terminal hydrolase family
UP	GPLIN_001066100	2.58299e-15	73.7712	29257.3	396.595	ankyrin repeat protein
UP	GPLIN_000320100	2.61649e-15	0	840.46	Inf	transcribed hypothetical protein
UP	GPLIN_001405700	3.70095e-15	4.86337	2751.87	565.835	STE20 serine:threonine protein kinase like
UP	GPLIN_000200300	3.70095e-15	1.98117	17726.6	8947.54	EF-hand 2 domain containing protein
UP	GPLIN_000036900	4.9944e-15	0.422186	985.162	2333.47	transcribed hypothetical protein
UP	GPLIN_001109100	5.48536e-15	0.917479	3489.19	3803.02	transcribed hypothetical protein
UP	GPLIN_000357600	5.70972e-15	10.7904	4585.5	424.96	transcribed hypothetical protein
UP	GPLIN_001360400	6.08445e-15	0	765.325	Inf	transcribed hypothetical protein
UP	GPLIN_001249100	1.03347e-14	14.5901	5578.63	382.357	dorsal gland cell specific expression protein
UP	GPLIN_000835500	1.08902e-14	75.0706	24447.2	325.656	transcribed hypothetical protein
UP	GPLIN_000708100	1.08902e-14	8.60639	3510.09	407.846	dorsal gland cell specific expression protein
UP	GPLIN_000437000	1.14996e-14	0	726.155	Inf	transcribed hypothetical protein
UP	GPLIN_000818400	1.22336e-14	14.3141	5324.55	371.979	transcribed hypothetical protein
UP	GPLIN_000280900	1.28717e-14	0.990586	1040.66	1050.55	transcribed hypothetical protein
UP	GPLIN_000581000	1.72704e-14	13.4698	68161.8	5060.35	A.T hook-like
UP	GPLIN_000448400	1.87319e-14	63.0612	19823.1	314.347	ubiquitin carboxyl terminal hydrolase
UP	GPLIN_000698500	2.37183e-14	1.33967	1125.33	840.009	Peptidase M12A, astacin
UP	GPLIN_000327600	2.47744e-14	1.26656	1118.29	882.935	Beta 1,3 galactosyl O glycosyl glycoprotein
UP	GPLIN_001243500	2.55265e-14	0.422186	829.72	1965.29	transcribed hypothetical protein
UP	GPLIN_000320200	3.7402e-14	0.422186	809.746	1917.98	transcribed hypothetical protein
UP	GPLIN_000132900	4.15606e-14	10.7904	3648.93	338.163	EF-hand 2 domain containing protein
UP	GPLIN_000018400	4.23115e-14	353.109	89623.2	253.812	Oxysterol Binding protein (OSBP) Related family
UP	GPLIN_000404400	4.77306e-14	1.90807	1166.22	611.206	venom allergen protein; scp like extracellular protein family member
UP	GPLIN_000348500	4.82926e-14	0.495293	752.948	1520.21	transcribed hypothetical protein
UP	GPLIN_000143800	5.96441e-14	29.5056	8015.14	271.649	dorsal gland cell specific expression protein
UP	GPLIN_001381400	6.607e-14	3.59681	1598.28	444.359	transcribed hypothetical protein
UP	GPLIN_000029800	7.38119e-14	0	578.434	Inf	transcribed hypothetical protein
UP	GPLIN_001066000	8.70607e-14	27.0857	7033.93	259.691	inversin protein alternative
UP	GPLIN_001016900	9.05639e-14	0.917479	3776.84	4116.54	transcribed hypothetical protein
UP	GPLIN_001336100	9.07617e-14	34.4256	8796.33	255.517	transcribed hypothetical protein
UP	GPLIN_000222300	1.071e-13	55.3247	23658.5	427.629	transcribed hypothetical protein
UP	GPLIN_000125900	1.13066e-13	0.990586	2226.2	2247.35	transcribed hypothetical protein
UP	GPLIN_000077400	1.17526e-13	77.9693	18220.8	233.692	dorsal gland cell specific expression protein
UP	GPLIN_000327500	1.32824e-13	0	2265.6	Inf	transcribed hypothetical protein
UP	GPLIN_000280700	1.49657e-13	0.422186	674.71	1598.13	Serpin protein
UP	GPLIN_000101000	1.49851e-13	40.6853	9659.99	237.432	transcribed hypothetical protein
UP	GPLIN_000803300	1.51584e-13	1.90807	996.226	522.113	transcribed hypothetical protein
UP	GPLIN_000432000	1.52833e-13	15.0452	3859.1	256.501	transcribed hypothetical protein
UP	GPLIN_001373200	1.56984e-13	0	531.207	Inf	transcribed hypothetical protein
UP	GPLIN_000291600	1.74357e-13	15.5405	3905.51	251.312	Nematode AStacin protease family member
UP	GPLIN_000757600	1.86388e-13	2.33025	1072.9	460.424	transcribed hypothetical protein
UP	GPLIN_001338200	1.87318e-13	0	526.774	Inf	transcribed hypothetical protein
UP	GPLIN_001306200	2.41266e-13	0	507.273	Inf	EF-hand 2 domain containing protein
UP	GPLIN_001195100	2.65051e-13	47.1241	10028.2	212.804	transcribed hypothetical protein
UP	GPLIN_001075200	3.34114e-13	1.26656	825.125	651.469	Galectin, carbohydrate recognition domain
UP	GPLIN_000460200	3.83081e-13	30.4797	6492.63	213.015	dorsal gland cell specific expression protein
UP	GPLIN_000767700	4.06141e-13	1.26656	812.238	641.295	transcribed hypothetical protein
UP	GPLIN_000787500	4.24896e-13	1.41277	800.896	566.896	transcribed hypothetical protein
UP	GPLIN_000194600	4.60889e-13	0	472.751	Inf	transcribed hypothetical protein
UP	GPLIN_001451000	4.7128e-13	0	478.479	Inf	transcribed hypothetical protein
UP	GPLIN_000571900	5.00546e-13	1.41277	782.429	553.825	transcribed hypothetical protein
UP	GPLIN_000223900	6.33191e-13	21.8002	17431.7	799.615	Ubiquitin conjugating enzyme E2 7
UP	GPLIN_000018800	6.44404e-13	117.388	21460.5	182.817	transcribed hypothetical protein
UP	GPLIN_000280500	7.04895e-13	0	455.596	Inf	Phospholipase A2, active site
UP	GPLIN_001472400	9.3782e-13	2.18404	907.809	415.656	rbp 1 protein
UP	GPLIN_000367400	9.61856e-13	26.1518	53439.7	2043.44	Tyrosine protein kinase kin 31
UP	GPLIN_000135800	1.04453e-12	48.9992	8822.6	180.056	annexin
UP	GPLIN_000561100	1.22636e-12	43.0886	7758.78	180.066	zinc metalloproteinase toh 2
UP	GPLIN_001531000	1.23663e-12	0.844373	618.241	732.19	dorsal gland cell specific expression protein
UP	GPLIN_000090300	1.23663e-12	0	433.844	Inf	prolyl hydroxylase subunit alpha; prolyl hydroxylase alpha subunit
UP	GPLIN_000501600	1.4007e-12	0.422186	519.682	1230.93	transcribed hypothetical protein
UP	GPLIN_001348000	1.41101e-12	0	416.43	Inf	transcribed hypothetical protein
UP	GPLIN_001130800	1.4284e-12	3.96234	1077.88	272.03	transcribed hypothetical protein
UP	GPLIN_000464500	1.78413e-12	19.5595	181509	9279.83	transcribed hypothetical protein
UP	GPLIN_000330400	2.27828e-12	1.33967	658.18	491.301	transcribed hypothetical protein
UP	GPLIN_000701600	2.33278e-12	0.422186	491.251	1163.59	cathepsin D aspartic protease
UP	GPLIN_000132800	2.54413e-12	17.0099	3013.49	177.161	EF-hand 2 domain containing protein
UP	GPLIN_000431900	2.7245e-12	2.67933	874.255	326.296	transcribed hypothetical protein
UP	GPLIN_001104800	2.83188e-12	2.97176	852.82	286.975	transcribed hypothetical protein
UP	GPLIN_000528900	2.83188e-12	0.495293	479.826	968.772	transcribed hypothetical protein
UP	GPLIN_001133900	2.84478e-12	11.2126	2176.36	194.1	transcribed hypothetical protein
UP	GPLIN_000658000	3.08919e-12	2.67933	843.446	314.797	transcribed hypothetical protein
UP	GPLIN_001053500	3.08919e-12	3.17462	933.466	294.04	transcribed hypothetical protein
UP	GPLIN_000799500	3.52686e-12	0.495293	471.388	951.735	transcribed hypothetical protein
UP	GPLIN_001113500	4.02486e-12	127.383	17802.6	139.756	transcribed hypothetical protein
UP	GPLIN_000872500	5.289e-12	27.5079	4156.86	151.115	dorsal gland cell specific expression protein
UP	GPLIN_000733600	5.9118e-12	297.603	39737.5	133.525	transcribed hypothetical protein
UP	GPLIN_001582800	7.37354e-12	0.917479	650.873	709.415	transcribed hypothetical protein
UP	GPLIN_001293500	7.7428e-12	47.0345	6631.36	140.989	transcribed hypothetical protein
UP	GPLIN_000778000	8.42197e-12	0.917479	506.893	552.485	transcribed hypothetical protein
UP	GPLIN_000072800	1.03244e-11	0.495293	787.093	1589.15	transcribed hypothetical protein
UP	GPLIN_000982000	1.1893e-11	2.47646	38204.6	15427.1	transcribed hypothetical protein
UP	GPLIN_000697900	1.29287e-11	2.33025	1720.93	738.517	transcribed hypothetical protein
UP	GPLIN_001451100	1.3855e-11	1.33967	537.788	401.435	transcribed hypothetical protein
UP	GPLIN_000031800	1.41775e-11	0.495293	405.069	817.838	beta 1,3 galactosyltransferase 2
UP	GPLIN_001486200	1.44107e-11	0.990586	473.341	477.839	Serpin protein
UP	GPLIN_000234700	1.48228e-11	31.1778	90631.2	2906.91	Receptor expression enhancing protein 5
UP	GPLIN_001384700	1.52097e-11	65.311	8038.88	123.086	dorsal gland cell specific expression protein
UP	GPLIN_000427600	1.57442e-11	32.6802	6391.53	195.578	Receptor expression enhancing protein 5
UP	GPLIN_000723200	1.65006e-11	0.844373	1207.56	1430.13	transcribed hypothetical protein
UP	GPLIN_001274600	1.82219e-11	0.495293	839.311	1694.57	Nematode AStacin protease family member
UP	GPLIN_000909100	1.85058e-11	5.43177	1006.04	185.215	transcribed hypothetical protein
UP	GPLIN_000958000	1.85058e-11	4.5874	1803.12	393.059	dorsal gland cell specific expression protein
UP	GPLIN_000619000	1.93992e-11	0.990586	453.774	458.087	Galectin, carbohydrate recognition domain
UP	GPLIN_000029400	2.15588e-11	0	315.67	Inf	transcribed hypothetical protein
UP	GPLIN_000930200	2.1955e-11	1.33967	504.269	376.414	transcribed hypothetical protein
UP	GPLIN_000747700	2.72597e-11	1.26656	497.423	392.735	transcribed hypothetical protein
UP	GPLIN_000708200	2.77899e-11	2.60623	1401.46	537.736	dorsal gland cell specific expression protein
UP	GPLIN_000864100	3.20848e-11	0.495293	369.858	746.746	Alpha (1,3) fucosyltransferase C
UP	GPLIN_000909200	4.04996e-11	8.1111	1201.39	148.116	transcribed hypothetical protein
UP	GPLIN_001169800	4.69294e-11	2.33025	568.47	243.952	transcribed hypothetical protein
UP	GPLIN_000610500	5.03746e-11	5.44822	856.791	157.261	transcribed hypothetical protein
UP	GPLIN_001334100	5.09452e-11	0	288.175	Inf	transcribed hypothetical protein
UP	GPLIN_000072900	5.11145e-11	10.3682	2465.22	237.767	transcribed hypothetical protein
UP	GPLIN_001229900	5.70391e-11	0	1088.33	Inf	transcribed hypothetical protein
UP	GPLIN_000790700	5.78648e-11	39.5814	4198.39	106.07	VASP tetramerisation
UP	GPLIN_000007000	6.00146e-11	4.16521	141408	33949.8	transcribed hypothetical protein
UP	GPLIN_001025700	6.46732e-11	0.917479	403.886	440.213	transcribed hypothetical protein
UP	GPLIN_000685100	6.6217e-11	5.1558	867.578	168.272	zinc metalloproteinase toh 2
UP	GPLIN_000061100	6.77282e-11	0.422186	2072.66	4909.35	transcribed hypothetical protein
UP	GPLIN_000577800	6.98219e-11	5.1558	826.504	160.306	transcribed hypothetical protein
UP	GPLIN_001428700	7.88389e-11	0	274.78	Inf	RBP 1 protein
UP	GPLIN_000056800	8.85313e-11	2.47646	983.697	397.218	transcribed hypothetical protein
UP	GPLIN_000465200	8.94489e-11	75.3631	7305.23	96.9337	transcribed hypothetical protein
UP	GPLIN_001049000	9.09725e-11	51.07	5043.57	98.7581	dorsal gland cell specific expression protein
UP	GPLIN_000479300	9.38377e-11	13.2669	1572.51	118.529	Phosphopantetheine attachment site
UP	GPLIN_001380200	9.68601e-11	1.68875	480.351	284.442	transcribed hypothetical protein
UP	GPLIN_001443200	9.75567e-11	1.48588	428.281	288.234	transcribed hypothetical protein
UP	GPLIN_001095700	1.03104e-10	7.98134	1033.03	129.431	transcribed hypothetical protein
UP	GPLIN_000914700	1.03104e-10	29.14	2971.34	101.968	transcribed hypothetical protein
UP	GPLIN_000479100	1.03479e-10	17.7812	1963.33	110.416	transcribed hypothetical protein
UP	GPLIN_000197600	1.05308e-10	0	266.243	Inf	transcribed hypothetical protein
UP	GPLIN_000034800	1.05321e-10	126.141	11795.2	93.5081	aromatic amino acid decarboxylase
UP	GPLIN_000456500	1.05321e-10	0	11100.5	Inf	lysosomal aspartic protease
UP	GPLIN_000386300	1.05541e-10	147.023	14128.4	96.0964	SHC transforming protein 3
UP	GPLIN_001300200	1.07289e-10	2.33025	526.264	225.84	transcribed hypothetical protein
UP	GPLIN_001331700	1.10333e-10	1.68875	2652	1570.4	Trehalase family protein
UP	GPLIN_000895300	1.20835e-10	29.0834	2922.43	100.485	cysteine proteinase
UP	GPLIN_001242600	1.46482e-10	0	257.002	Inf	transcribed hypothetical protein
UP	GPLIN_001113700	1.65657e-10	6.07328	1154.6	190.111	transcribed hypothetical protein
UP	GPLIN_000818200	1.66172e-10	15.2316	1646.8	108.117	fatty acid elongation protein 3
UP	GPLIN_001177800	1.78092e-10	0	251.306	Inf	transcribed hypothetical protein
UP	GPLIN_001181400	1.79286e-10	0.917479	358.744	391.011	Peptidase M12A, astacin
UP	GPLIN_000038600	2.06161e-10	2.67933	525.378	196.086	transcribed hypothetical protein
UP	GPLIN_000721000	2.07126e-10	164.642	13648.8	82.8999	dorsal gland cell specific expression protein
UP	GPLIN_000967700	2.08783e-10	0.495293	367.183	741.345	transcribed hypothetical protein
UP	GPLIN_000376400	2.18022e-10	13.6891	1434.9	104.821	transcribed hypothetical protein
UP	GPLIN_000719200	2.22633e-10	10.7338	1178.29	109.774	Trehalase
UP	GPLIN_000073000	2.51011e-10	13.34	1365.05	102.328	transcribed hypothetical protein
UP	GPLIN_000658700	3.04922e-10	8.1111	945.862	116.613	transcribed hypothetical protein
UP	GPLIN_000194700	3.07154e-10	0	551.349	Inf	transcribed hypothetical protein
UP	GPLIN_000123400	3.26559e-10	2.40336	457.254	190.256	transcribed hypothetical protein
UP	GPLIN_000057700	3.32564e-10	6.56857	781.823	119.025	transcribed hypothetical protein
UP	GPLIN_000351500	3.34043e-10	0.844373	330.084	390.922	transcribed hypothetical protein
UP	GPLIN_001036200	3.51431e-10	31.5105	6475.26	205.496	S phase kinase associated protein 1A
UP	GPLIN_001349700	3.63441e-10	0	233.232	Inf	transcribed hypothetical protein
UP	GPLIN_000925800	3.82381e-10	10.5145	1093.04	103.956	tenascin x
UP	GPLIN_000836600	4.10396e-10	0	229.506	Inf	transcribed hypothetical protein
UP	GPLIN_001237600	4.31413e-10	2.60623	475.64	182.502	transcribed hypothetical protein
UP	GPLIN_000327700	5.08163e-10	0.844373	320.988	380.15	transcribed hypothetical protein
UP	GPLIN_000844000	5.13795e-10	6.55212	8592.83	1311.46	importin subunit alpha 2
UP	GPLIN_000451200	5.71029e-10	117.883	8726.24	74.0244	cyclin B
UP	GPLIN_001054400	5.84281e-10	23.3025	1919.48	82.3723	transcribed hypothetical protein
UP	GPLIN_001266600	6.24464e-10	0	221.823	Inf	Phospholipase A2, active site
UP	GPLIN_000297200	7.20398e-10	5.2289	623.806	119.3	transcribed hypothetical protein
UP	GPLIN_000206000	7.30179e-10	0	215.996	Inf	Galectin, carbohydrate recognition domain
UP	GPLIN_000226100	7.30763e-10	56.648	4235.03	74.7606	dorsal gland cell specific expression protein
UP	GPLIN_000720200	7.37251e-10	128.634	9012.77	70.0655	dorsal gland cell specific expression protein
UP	GPLIN_001217700	7.66475e-10	1.83496	377.213	205.57	transcribed hypothetical protein
UP	GPLIN_000414600	9.06164e-10	3.66992	502.496	136.923	transcribed hypothetical protein
UP	GPLIN_000348600	9.23827e-10	0	295.267	Inf	transcribed hypothetical protein
UP	GPLIN_000523700	9.24903e-10	0	212.105	Inf	transcribed hypothetical protein
UP	GPLIN_001204000	9.36319e-10	0.990586	299.813	302.662	transcribed hypothetical protein
UP	GPLIN_001491000	9.58628e-10	8.75261	866.589	99.0092	transcribed hypothetical protein
UP	GPLIN_001092000	1.00429e-09	0.422186	255.705	605.667	transcribed hypothetical protein
UP	GPLIN_000248500	1.02866e-09	14.7528	1222.52	82.8668	dorsal gland cell specific expression protein
UP	GPLIN_000380100	1.11281e-09	20.6963	1585.57	76.6115	transcribed hypothetical protein
UP	GPLIN_001325900	1.21803e-09	18.6987	1462.76	78.2278	dorsal gland cell specific expression protein
UP	GPLIN_001260500	1.35919e-09	3.5237	482.108	136.818	dorsal gland cell specific expression protein
UP	GPLIN_000197000	1.45742e-09	2.25715	1223.39	542.006	transcribed hypothetical protein
UP	GPLIN_000210700	1.74702e-09	0.990586	277.734	280.374	transcribed hypothetical protein
UP	GPLIN_000539000	1.77062e-09	0.917479	277.685	302.661	transcribed hypothetical protein
UP	GPLIN_000539300	1.86668e-09	634.556	161829	255.028	EF-hand 2 domain containing protein
UP	GPLIN_000593300	2.01735e-09	19.1775	1443.42	75.2661	zinc metalloproteinase toh 2
UP	GPLIN_001053600	2.11938e-09	2.33025	1576.87	676.695	transcribed hypothetical protein
UP	GPLIN_000112300	2.22715e-09	1.26656	334.334	263.97	transcribed hypothetical protein
UP	GPLIN_000210300	2.28456e-09	0	194.999	Inf	transcribed hypothetical protein
UP	GPLIN_001400400	2.35639e-09	33.0859	2246.51	67.8992	transcribed hypothetical protein
UP	GPLIN_001005800	2.35639e-09	12.1301	987.688	81.4245	Nematode AStacin protease family member
UP	GPLIN_001209800	2.39386e-09	0.495293	231.032	466.456	Peptidase S1 S6, chymotrypsin Hap
UP	GPLIN_000522600	2.44257e-09	2.75244	394.054	143.166	C type LECtin family member (clec 180)
UP	GPLIN_000174900	2.47235e-09	5.1558	537.034	104.161	transcribed hypothetical protein
UP	GPLIN_001179500	2.73714e-09	3.66992	900.771	245.447	transcribed hypothetical protein
UP	GPLIN_000807200	2.91914e-09	47.2136	5383.89	114.033	Galectin, carbohydrate recognition domain
UP	GPLIN_000413300	2.91914e-09	1.98117	329.623	166.378	transcribed hypothetical protein
UP	GPLIN_001104900	3.04946e-09	4.93648	4802.13	972.784	transcribed hypothetical protein
UP	GPLIN_000529400	3.15739e-09	5.2289	520.241	99.4933	Alpha (1,3) fucosyltransferase C
UP	GPLIN_000748300	3.16965e-09	10.4414	844.003	80.8327	Nematode AStacin protease family member
UP	GPLIN_001231100	3.27471e-09	4.95293	781.524	157.79	Trehalase family protein
UP	GPLIN_001086000	3.70389e-09	0.495293	3921.91	7918.37	cathepsin D aspartic protease
UP	GPLIN_000833300	3.7259e-09	89.9623	5092.37	56.6056	transcribed hypothetical protein
UP	GPLIN_000388200	3.93328e-09	45.4682	2734.49	60.1406	serine protease inhibitor serpin
UP	GPLIN_000556600	4.29211e-09	4.44118	477.56	107.53	Galectin, carbohydrate recognition domain
UP	GPLIN_001324500	4.32092e-09	1.41277	281.608	199.33	dorsal gland cell specific expression protein
UP	GPLIN_001541100	4.41517e-09	0	180.817	Inf	transcribed hypothetical protein
UP	GPLIN_001352800	4.60918e-09	0.495293	219.097	442.359	farnesyl pyrophosphate synthase
UP	GPLIN_000843900	5.3428e-09	146.115	7746.88	53.019	transcribed hypothetical protein
UP	GPLIN_000478200	5.43367e-09	39.0532	2314.72	59.271	E3 ubiquitin protein ligase MARCH2
UP	GPLIN_000023600	5.47746e-09	92.1774	370252	4016.73	protein kinase domain containing protein; ck worm protein kinase
UP	GPLIN_000948600	5.52096e-09	5.43177	75708	13938	EF-hand 2 domain containing protein
UP	GPLIN_000878100	5.99581e-09	158.536	8370.4	52.7982	Low density lipoprotein receptor protein
UP	GPLIN_000038700	6.55546e-09	3.10152	377.737	121.791	transcribed hypothetical protein
UP	GPLIN_001397400	7.69112e-09	9.54033	677.436	71.0077	transcribed hypothetical protein
UP	GPLIN_001299900	8.50799e-09	0.422186	203.126	481.128	transcribed hypothetical protein
UP	GPLIN_001092300	8.72287e-09	193.619	9907.58	51.1704	dorsal gland cell specific expression protein
UP	GPLIN_001099100	8.97584e-09	22.2955	1324.26	59.3957	Galectin, carbohydrate recognition domain
UP	GPLIN_000624300	9.25447e-09	62.3721	3251.73	52.1344	dorsal gland cell specific expression protein
UP	GPLIN_000313300	9.60342e-09	1.76185	282.61	160.405	transcribed hypothetical protein
UP	GPLIN_001242500	9.63041e-09	0	165.337	Inf	transcribed hypothetical protein
UP	GPLIN_000304600	1.06765e-08	0	164.221	Inf	transcribed hypothetical protein
UP	GPLIN_000152900	1.28567e-08	1.98117	279.129	140.891	transcribed hypothetical protein
UP	GPLIN_000044000	1.30916e-08	6.91765	523.902	75.7341	calcium binding protein p22
UP	GPLIN_000260600	1.43148e-08	7.63226	4612.91	604.396	transcribed hypothetical protein
UP	GPLIN_000741000	1.43847e-08	4.23832	388.408	91.642	transcribed hypothetical protein
UP	GPLIN_001561400	1.93149e-08	0	154.667	Inf	transcribed hypothetical protein
UP	GPLIN_000442400	2.0357e-08	2.40336	363.867	151.399	transcribed hypothetical protein
UP	GPLIN_000325100	2.19603e-08	48.9919	2296.83	46.8817	Galectin, carbohydrate recognition domain
UP	GPLIN_000490600	2.60501e-08	56.0631	2606.26	46.488	dorsal gland cell specific expression protein
UP	GPLIN_001195600	2.61433e-08	0	154.766	Inf	transcribed hypothetical protein
UP	GPLIN_000225900	2.6554e-08	0	148.577	Inf	linker histone H1 and H5 family protein
UP	GPLIN_001451900	2.90194e-08	0	3540.86	Inf	transcribed hypothetical protein
UP	GPLIN_000216900	2.90948e-08	0	147.182	Inf	transcribed hypothetical protein
UP	GPLIN_000896200	3.03036e-08	3.81613	608.505	159.456	Galectin, carbohydrate recognition domain
UP	GPLIN_000304700	3.10318e-08	3.37749	333.843	98.8435	transcribed hypothetical protein
UP	GPLIN_000082800	3.11313e-08	21.1751	1660.52	78.4182	dorsal gland cell specific expression protein
UP	GPLIN_000747400	3.21047e-08	2.18404	275.468	126.128	Kringle-like fold
UP	GPLIN_000101300	3.30334e-08	108.522	4596.89	42.359	serine:threonine protein kinase Nek7
UP	GPLIN_000791300	3.36361e-08	29.6518	1378.69	46.4961	dorsal gland cell specific expression protein
UP	GPLIN_001181500	3.5552e-08	2.75244	288.142	104.686	transcribed hypothetical protein
UP	GPLIN_001156300	3.70347e-08	42.2607	4883.87	115.565	Presenilin spe 4
UP	GPLIN_000870200	3.70954e-08	0.844373	1009.57	1195.65	transcribed hypothetical protein
UP	GPLIN_000687800	3.78818e-08	76.9385	3205.89	41.6682	transcribed hypothetical protein
UP	GPLIN_000664200	4.09688e-08	2.25715	267.293	118.421	transcribed hypothetical protein
UP	GPLIN_001526000	4.16656e-08	0.422186	171.821	406.979	transcribed hypothetical protein
UP	GPLIN_000082100	4.42367e-08	8.73615	546.096	62.5098	phosphatidylinositol glycan biosynthesis class W
UP	GPLIN_000842000	5.32388e-08	0.495293	168.226	339.649	transcribed hypothetical protein
UP	GPLIN_001302200	5.71984e-08	1.26656	1547.85	1222.09	transcribed hypothetical protein
UP	GPLIN_001243600	5.78916e-08	0.917479	189.435	206.473	transcribed hypothetical protein
UP	GPLIN_001007200	5.94619e-08	29.0834	1286.88	44.2478	transcribed hypothetical protein
UP	GPLIN_001343700	6.44872e-08	2.18404	8412.73	3851.92	cathepsin B
UP	GPLIN_000126000	6.58676e-08	11.5782	1353.66	116.915	transcribed hypothetical protein
UP	GPLIN_001345900	6.75685e-08	15.7434	828.46	52.6228	dorsal gland cell specific expression protein
UP	GPLIN_000891600	6.78899e-08	1.33967	206.245	153.953	transcribed hypothetical protein
UP	GPLIN_001442300	7.53261e-08	27.5975	1201.66	43.5424	Galectin, carbohydrate recognition domain
UP	GPLIN_000673700	7.7847e-08	0.844373	182.918	216.632	transcribed hypothetical protein
UP	GPLIN_001073100	7.95656e-08	4.93648	354.362	71.7844	transcribed hypothetical protein
UP	GPLIN_000867900	8.75303e-08	0	132.424	Inf	transcribed hypothetical protein
UP	GPLIN_000398000	9.09723e-08	5.57798	366.345	65.677	transcribed hypothetical protein
UP	GPLIN_001421000	9.19761e-08	0	129.584	Inf	transcribed hypothetical protein
UP	GPLIN_000984300	9.23281e-08	1.83496	21874.5	11921	EF-HAND 1, calcium-binding site
UP	GPLIN_000166700	9.4392e-08	21.378	945.779	44.2408	abnormal epIthelia family member
UP	GPLIN_000825000	1.00101e-07	85.5614	3064.73	35.8191	calponin
UP	GPLIN_000987800	1.04463e-07	2.82554	14103.4	4991.39	cathepsin D aspartic protease
UP	GPLIN_000101200	1.0483e-07	111.128	4008.93	36.0748	Solute carrier family 2
UP	GPLIN_000485900	1.1117e-07	0	227.502	Inf	transcribed hypothetical protein
UP	GPLIN_001274500	1.16611e-07	56.9806	4236.37	74.3476	Trehalase family protein
UP	GPLIN_000331700	1.28672e-07	0	124.463	Inf	transcribed hypothetical protein
UP	GPLIN_000006900	1.34192e-07	45.2654	1663.73	36.755	transcribed hypothetical protein
UP	GPLIN_000332100	1.35008e-07	24.114	1006.52	41.74	Hexokinase family protein
UP	GPLIN_001137200	1.36471e-07	44.3387	1675.68	37.7928	transcribed hypothetical protein
UP	GPLIN_000101100	1.5119e-07	143.702	5127.4	35.6806	Solute carrier family 2
UP	GPLIN_000271200	1.52241e-07	11.9272	569.207	47.7233	transcribed hypothetical protein
UP	GPLIN_000327800	1.53676e-07	0.422186	1323	3133.69	transcribed hypothetical protein
UP	GPLIN_000747300	1.62398e-07	0	172.528	Inf	transcribed hypothetical protein
UP	GPLIN_001502000	1.71515e-07	128.78	4306.46	33.4405	transcribed hypothetical protein
UP	GPLIN_000014400	1.73645e-07	281.803	9225.06	32.7358	sodium:hydrogen exchanger 3
UP	GPLIN_001017000	1.78975e-07	13.34	3136.47	235.117	Trehalase
UP	GPLIN_000853300	1.80941e-07	2.75244	241.144	87.611	zinc metalloproteinase toh 2
UP	GPLIN_001484400	1.82343e-07	20.6798	20319.7	982.584	histone H2A type 2 C
UP	GPLIN_001530500	1.82964e-07	3.74302	273.417	73.047	transcribed hypothetical protein
UP	GPLIN_000102800	1.92688e-07	17.5619	7144.32	406.809	transcribed hypothetical protein
UP	GPLIN_001491300	1.94578e-07	2.40336	218.918	91.0883	proteinase inhibitor I4 serpin
UP	GPLIN_000413700	1.98709e-07	110.86	3694	33.3214	RBP 1 protein
UP	GPLIN_001337000	1.99073e-07	28.9536	1711.52	59.1125	ankyrin 2,3:unc44
UP	GPLIN_001128000	2.03382e-07	0	118.619	Inf	transcribed hypothetical protein
UP	GPLIN_001302500	2.24894e-07	0.990586	163.859	165.417	transcribed hypothetical protein
UP	GPLIN_001091500	2.25052e-07	43.7795	1510.42	34.5007	transcribed hypothetical protein
UP	GPLIN_000522300	2.31024e-07	0	3614.96	Inf	EF-hand 2 domain containing protein
UP	GPLIN_001063800	2.44129e-07	0.990586	4041.53	4079.94	TNFR CD27 30 40 95 cysteine-rich region
UP	GPLIN_000225700	2.55003e-07	0	116.222	Inf	transcribed hypothetical protein
UP	GPLIN_000298800	2.61848e-07	3.5237	383.12	108.727	transcribed hypothetical protein
UP	GPLIN_001219500	2.81412e-07	0.844373	158.18	187.334	transcribed hypothetical protein
UP	GPLIN_001400300	2.87835e-07	16.1326	1341.65	83.1638	transcribed hypothetical protein
UP	GPLIN_000725100	2.91405e-07	0	113.563	Inf	transcribed hypothetical protein
UP	GPLIN_001249000	2.92053e-07	49.9332	1659.37	33.2317	transcribed hypothetical protein
UP	GPLIN_000493600	3.00568e-07	10.4578	466.971	44.6529	transcribed hypothetical protein
UP	GPLIN_000768700	3.08507e-07	0	180.358	Inf	transcribed hypothetical protein
UP	GPLIN_000801400	3.21833e-07	34.2227	1184.05	34.5984	dorsal gland cell specific expression protein
UP	GPLIN_001343800	3.41533e-07	0	4454.72	Inf	transcribed hypothetical protein
UP	GPLIN_000446300	3.54075e-07	19.2671	5572.36	289.217	transcribed hypothetical protein
UP	GPLIN_001498700	3.64577e-07	0.422186	568.664	1346.95	transcribed hypothetical protein
UP	GPLIN_001030600	3.70556e-07	0	111.576	Inf	transcribed hypothetical protein
UP	GPLIN_001114900	3.95959e-07	68.577	2015.02	29.3833	transcribed hypothetical protein
UP	GPLIN_001200000	3.99151e-07	5.50488	304.607	55.334	transcribed hypothetical protein
UP	GPLIN_001069100	4.17524e-07	76.3372	2349.83	30.7822	excitatory amino acid transporter 2
UP	GPLIN_001091800	4.43071e-07	110.423	3162.75	28.6422	transcribed hypothetical protein
UP	GPLIN_000195800	4.49328e-07	2.25715	303.54	134.48	transcribed hypothetical protein
UP	GPLIN_001358200	4.52082e-07	0	109.623	Inf	transcribed hypothetical protein
UP	GPLIN_001625200	4.56579e-07	12.6418	509.865	40.3315	transcribed hypothetical protein
UP	GPLIN_000496300	4.56913e-07	3.32084	229.998	69.259	transcribed hypothetical protein
UP	GPLIN_000045200	5.38115e-07	418.345	11744.9	28.0747	transcribed hypothetical protein
UP	GPLIN_001209300	5.50079e-07	3.66992	241.669	65.8513	transcribed hypothetical protein
UP	GPLIN_000929000	5.57901e-07	0	555.105	Inf	transcribed hypothetical protein
UP	GPLIN_000049900	5.58443e-07	7.68892	467.302	60.776	transcribed hypothetical protein
UP	GPLIN_000985300	5.59355e-07	3.17462	223.448	70.3858	transcribed hypothetical protein
UP	GPLIN_000835400	5.60322e-07	11.4319	3557.12	311.157	LPS-induced tumor necrosis factor alpha factor
UP	GPLIN_001233500	6.26482e-07	0	5003.13	Inf	Collagen triple helix repeat
UP	GPLIN_000820000	6.4064e-07	250.454	6951.88	27.7572	PUF (Pumilio:FBF) domain containing family
UP	GPLIN_000197700	6.41431e-07	0	104.14	Inf	transcribed hypothetical protein
UP	GPLIN_001063700	7.34327e-07	0.495293	255.753	516.367	transcribed hypothetical protein
UP	GPLIN_000363800	8.04204e-07	16.5713	4401.51	265.61	transcribed hypothetical protein
UP	GPLIN_000404200	8.62286e-07	26.3474	819.773	31.114	Ubiquitin carboxyl terminal hydrolase family
UP	GPLIN_000295500	8.97449e-07	6.69833	385.599	57.5665	beta 1,3 galactosyltransferase 2
UP	GPLIN_001113100	8.99926e-07	2847.25	71385.2	25.0717	dnaJ subfamily B
UP	GPLIN_001385800	9.44688e-07	2.25715	184.264	81.636	transcribed hypothetical protein
UP	GPLIN_001342400	9.66971e-07	337.453	8654.63	25.6469	Filamin:ABP280 repeat family protein
UP	GPLIN_000343400	9.79314e-07	2.67933	17150.7	6401.1	EF-hand 2 domain containing protein
UP	GPLIN_001108800	9.93735e-07	53.6433	1535.97	28.633	NGFI A binding protein 2
UP	GPLIN_000931100	1.07877e-06	7.35629	312.436	42.472	transcribed hypothetical protein
UP	GPLIN_001637300	1.11104e-06	0	99.9045	Inf	transcribed hypothetical protein
UP	GPLIN_000677900	1.12995e-06	146.252	3715.74	25.4064	transmembrane protein 41A
UP	GPLIN_001199400	1.18555e-06	0.495293	119.603	241.479	Alpha (1,3) fucosyltransferase C
UP	GPLIN_000684400	1.24269e-06	2.67933	190.913	71.2539	transcribed hypothetical protein
UP	GPLIN_001343600	1.24269e-06	0	143.849	Inf	transcribed hypothetical protein
UP	GPLIN_001112800	1.34022e-06	5.70774	2085.29	365.344	transcribed hypothetical protein
UP	GPLIN_000580900	1.36165e-06	24.6257	5499.26	223.314	High mobility group, HMG-I HMG-Y
UP	GPLIN_000627400	1.52519e-06	11.4484	415.593	36.3014	Serpin protein
UP	GPLIN_000799600	1.56883e-06	24.3498	714.699	29.3514	transcribed hypothetical protein
UP	GPLIN_000100900	1.58687e-06	44.94	1205.36	26.8215	solute carrier family 2, facilitated glucose
UP	GPLIN_000210600	1.6111e-06	5.50488	258.578	46.9725	transcribed hypothetical protein
UP	GPLIN_000962500	1.66534e-06	0.422186	152.911	362.188	transcribed hypothetical protein
UP	GPLIN_001310000	1.66534e-06	192.645	4694.85	24.3705	EGF-like region, conserved site
UP	GPLIN_001343200	1.71179e-06	1.83496	157.13	85.6312	transcribed hypothetical protein
UP	GPLIN_000851300	1.90282e-06	90.4503	2142.86	23.691	transcribed hypothetical protein
UP	GPLIN_000348700	2.12244e-06	1.48588	140.336	94.4468	transcribed hypothetical protein
UP	GPLIN_000984600	2.23756e-06	11.1395	390.164	35.0253	transcribed hypothetical protein
UP	GPLIN_001069300	2.4438e-06	20.1681	600.232	29.7615	Excitatory amino acid transporter
UP	GPLIN_000560600	2.51403e-06	13.1371	637.219	48.5052	histidine ammonia lyase
UP	GPLIN_000029000	2.56243e-06	2.75244	8496.28	3086.82	transcribed hypothetical protein
UP	GPLIN_001562300	2.59436e-06	0.495293	107.325	216.69	transcribed hypothetical protein
UP	GPLIN_001222200	2.63215e-06	539.533	11947.6	22.1444	transcribed hypothetical protein
UP	GPLIN_000151200	2.63942e-06	62.7121	89266	1423.43	protein kinase domain containing protein; ck worm protein kinase
UP	GPLIN_000380600	2.65118e-06	8.38708	321.892	38.3795	transcribed hypothetical protein
UP	GPLIN_000700100	2.73272e-06	0	89.005	Inf	transcribed hypothetical protein
UP	GPLIN_000219300	2.83168e-06	3.17462	187.367	59.0201	transcribed hypothetical protein
UP	GPLIN_000624100	3.09047e-06	24.9913	4190.86	167.693	transcribed hypothetical protein
UP	GPLIN_000636500	3.24105e-06	3.88924	229.784	59.0819	transcribed hypothetical protein
UP	GPLIN_001046900	3.42554e-06	1085.39	31586.1	29.1012	Tau tubulin kinase 1
UP	GPLIN_001069200	3.81424e-06	19.2671	539.954	28.0247	dorsal gland cell specific expression protein
UP	GPLIN_001378800	3.83766e-06	1.83496	145.573	79.3329	transcribed hypothetical protein
UP	GPLIN_000556500	3.84552e-06	0	86.9034	Inf	transcribed hypothetical protein
UP	GPLIN_000684100	4.09533e-06	116.482	2406.74	20.662	transcribed hypothetical protein
UP	GPLIN_001457100	4.09873e-06	12.2599	7404.66	603.976	HIStone family member (his 48)
UP	GPLIN_000823900	4.36669e-06	0	83.8835	Inf	transcribed hypothetical protein
UP	GPLIN_001391100	4.4796e-06	6.07328	230302	37920.6	transcribed hypothetical protein
UP	GPLIN_000483600	4.52709e-06	1.41277	286.171	202.56	transcribed hypothetical protein
UP	GPLIN_000663700	4.56596e-06	0	83.5059	Inf	Galectin, carbohydrate recognition domain
UP	GPLIN_001077600	4.5968e-06	34.6614	822.5	23.7296	transcribed hypothetical protein
UP	GPLIN_000265000	4.75421e-06	18.0572	493.057	27.3054	transcribed hypothetical protein
UP	GPLIN_001077400	4.81805e-06	1.90807	340.836	178.629	transcribed hypothetical protein
UP	GPLIN_000146100	4.86457e-06	277.442	5611.75	20.2267	transcribed hypothetical protein
UP	GPLIN_001130900	4.89309e-06	2.40336	267.163	111.162	transcribed hypothetical protein
UP	GPLIN_000851400	5.13678e-06	31.8194	776.337	24.3983	transcribed hypothetical protein
UP	GPLIN_000003000	5.21394e-06	116.341	2419.85	20.7996	transcribed hypothetical protein
UP	GPLIN_000818500	5.21394e-06	4.45764	196.789	44.1464	transcribed hypothetical protein
UP	GPLIN_000883600	5.23483e-06	4.93648	4105.16	831.597	transcribed hypothetical protein
UP	GPLIN_000441700	5.41174e-06	0	501.89	Inf	transcribed hypothetical protein
UP	GPLIN_000466600	5.8019e-06	22.7908	578.515	25.3837	Nematode AStacin protease family member
UP	GPLIN_000558900	5.83872e-06	0.844373	3758.74	4451.52	C type lectin 1
UP	GPLIN_000691800	5.93983e-06	3.24773	169.983	52.3389	dorsal gland cell specific expression protein
UP	GPLIN_000929100	6.01373e-06	2.97176	39566.4	13314.1	transcribed hypothetical protein
UP	GPLIN_000585100	6.17981e-06	20.7529	520.011	25.0572	transcribed hypothetical protein
UP	GPLIN_001448700	6.47103e-06	54.0582	1144.13	21.1648	transcribed hypothetical protein
UP	GPLIN_000332000	6.47103e-06	4.80672	956.873	199.07	transcribed hypothetical protein
UP	GPLIN_001609200	6.63105e-06	13.9815	598.114	42.7789	Zyg Eleven Related family member (zer 1)
UP	GPLIN_000836500	7.51685e-06	9.33746	4014.95	429.984	lipopolysaccharide induced tumor necrosis
UP	GPLIN_000849900	7.56017e-06	27.5975	635.724	23.0356	zinc finger protein
UP	GPLIN_001604100	7.69168e-06	3.81613	176.68	46.2982	transcribed hypothetical protein
UP	GPLIN_000814600	7.81827e-06	0.495293	7928.91	16008.5	transcribed hypothetical protein
UP	GPLIN_000880300	7.98748e-06	8.25731	273.301	33.0981	rbp 1 protein
UP	GPLIN_000809400	8.05038e-06	10.0192	303.966	30.3385	transcribed hypothetical protein
UP	GPLIN_001596800	9.59561e-06	1.83496	247.924	135.112	transcribed hypothetical protein
UP	GPLIN_001237700	9.80055e-06	44.5508	922.6	20.709	transcribed hypothetical protein
DOWN	GPLIN_000608100	1.51108e-22	19886.3	1.14907	5.77822e-05	transcribed hypothetical protein
DOWN	GPLIN_001248000	3.03726e-22	10161.6	0.508886	5.00792e-05	pathogenesis protein 5
DOWN	GPLIN_000264400	7.57085e-22	14518.8	2.16685	0.000149244	transcribed hypothetical protein
DOWN	GPLIN_001169100	9.61493e-22	15603.9	2.80703	0.000179894	transcribed hypothetical protein
DOWN	GPLIN_000426100	5.31441e-21	8233.85	1.08342	0.000131582	RBP 4 protein
DOWN	GPLIN_000361100	5.58881e-21	52574.9	19.7642	0.000375925	transcribed hypothetical protein
DOWN	GPLIN_001355500	6.37176e-21	19858.9	5.72905	0.000288488	tartrate resistant acid phosphatase type 5
DOWN	GPLIN_000167700	7.22409e-21	26936.8	9.76713	0.000362594	ubiquitin extension protein
DOWN	GPLIN_001082900	7.529e-21	7090.42	0.508886	7.17709e-05	RBP 1 protein
DOWN	GPLIN_000142200	7.529e-21	6416.8	0.508886	7.93053e-05	transcribed hypothetical protein
DOWN	GPLIN_000501700	9.888e-21	8652.44	1.59231	0.00018403	transcribed hypothetical protein
DOWN	GPLIN_000594000	9.888e-21	4770.8	0	0	C52 protein
DOWN	GPLIN_000776700	1.17624e-20	7270.34	1.01777	0.000139989	RBP 1 protein
DOWN	GPLIN_000400000	1.17624e-20	30389.7	12.3116	0.000405123	transcribed hypothetical protein
DOWN	GPLIN_000507800	1.95643e-19	5083.53	1.08342	0.000213124	RBP 1 protein
DOWN	GPLIN_000400300	2.59591e-19	36919.8	23.8353	0.000645597	transcribed hypothetical protein
DOWN	GPLIN_000591800	2.83076e-19	14011.8	7.32136	0.000522512	phosphoglycerate mutase family protein
DOWN	GPLIN_000400200	2.96974e-19	10223.6	4.90823	0.000480087	transcribed hypothetical protein
DOWN	GPLIN_001483400	3.60222e-19	6968.47	2.67573	0.000383977	transcribed hypothetical protein
DOWN	GPLIN_000501800	5.45439e-19	4386.4	1.14907	0.000261963	transcribed hypothetical protein
DOWN	GPLIN_000599000	8.66566e-19	9398.57	5.61407	0.000597332	transcribed hypothetical protein
DOWN	GPLIN_000333000	1.11629e-18	18773.4	14.2815	0.000760728	transcribed hypothetical protein
DOWN	GPLIN_001206200	1.19856e-18	3293.25	0.508886	0.000154524	RBP 1 protein
DOWN	GPLIN_000028200	2.49238e-18	5875.14	3.05331	0.000519701	transcribed hypothetical protein
DOWN	GPLIN_000187800	4.0681e-18	2177.45	0	0	transcribed hypothetical protein
DOWN	GPLIN_000794200	4.0681e-18	2789.16	0.508886	0.000182452	transcribed hypothetical protein
DOWN	GPLIN_000467500	4.29466e-18	3348.1	1.01777	0.000303985	RBP 1 protein
DOWN	GPLIN_000028100	4.68785e-18	2146.83	0	0	transcribed hypothetical protein
DOWN	GPLIN_000638000	4.77409e-18	25762.7	26.3467	0.00102267	transcribed hypothetical protein
DOWN	GPLIN_000139800	4.77409e-18	11057.4	3.95611	0.000357779	transcribed hypothetical protein
DOWN	GPLIN_000038900	5.15253e-18	5808.66	3.82481	0.000658466	transcribed hypothetical protein
DOWN	GPLIN_000638100	7.03121e-18	39040.7	43.5009	0.00111424	cell wall associated serine proteinase
DOWN	GPLIN_000303600	2.51869e-17	36478.6	46.7678	0.00128206	transcribed hypothetical protein
DOWN	GPLIN_000187700	2.58578e-17	1712.97	0	0	transcribed hypothetical protein
DOWN	GPLIN_000780600	2.63734e-17	6667.96	6.56619	0.000984737	gland protein
DOWN	GPLIN_000027800	6.25724e-17	2727.47	1.59231	0.000583803	transcribed hypothetical protein
DOWN	GPLIN_000333100	7.18221e-17	45179.2	67.5172	0.00149443	transcribed hypothetical protein
DOWN	GPLIN_001219800	7.64283e-17	7302.76	1.01777	0.000139368	poryprotein
DOWN	GPLIN_000515200	7.64283e-17	1511.34	0	0	transcribed hypothetical protein
DOWN	GPLIN_000546300	8.05523e-17	3375.39	2.61008	0.000773269	transcribed hypothetical protein
DOWN	GPLIN_000555600	8.57517e-17	18970.4	28.5629	0.00150566	transcribed hypothetical protein
DOWN	GPLIN_000892900	9.39021e-17	6608.16	8.48676	0.00128428	RBP 1 protein
DOWN	GPLIN_000107900	1.0561e-16	12910.1	19.4523	0.00150675	phosphoglycerate mutase family protein
DOWN	GPLIN_000786500	1.0561e-16	1833.74	0.574537	0.000313315	transcribed hypothetical protein
DOWN	GPLIN_000807100	1.19098e-16	1416.02	0	0	transcribed hypothetical protein
DOWN	GPLIN_000907300	1.54085e-16	1364.48	0	0	transcribed hypothetical protein
DOWN	GPLIN_001304300	2.5766e-16	2569.15	2.03554	0.000792302	transcribed hypothetical protein
DOWN	GPLIN_000599800	2.66193e-16	7703.5	12.3116	0.00159818	transcribed hypothetical protein
DOWN	GPLIN_000635200	2.85864e-16	3993.42	4.84258	0.00121264	transcribed hypothetical protein
DOWN	GPLIN_000897000	3.14249e-16	2210.65	1.52666	0.000690593	transcribed hypothetical protein
DOWN	GPLIN_000444400	3.14249e-16	6112.37	9.17627	0.00150126	ubiquitin extension protein
DOWN	GPLIN_001547600	5.80375e-16	7187.7	12.8204	0.00178366	Liver stage antigen 3
DOWN	GPLIN_000385400	6.12512e-16	6854.08	11.852	0.00172919	superoxide dismutase (Cu Zn)
DOWN	GPLIN_001417200	9.16966e-16	7056.27	13.0667	0.00185179	phosphoglycerate mutase family protein
DOWN	GPLIN_000303700	1.18732e-15	13773	29.1868	0.00211913	phosphatidylinositol 4 phosphate 5 kinase type 1
DOWN	GPLIN_000027900	1.5009e-15	7923.32	16.8422	0.00212565	transcribed hypothetical protein
DOWN	GPLIN_000890700	1.77498e-15	1773.58	1.72361	0.000971829	zinc finger family protein
DOWN	GPLIN_001030400	2.13941e-15	1268.79	0.574537	0.000452824	transcribed hypothetical protein
DOWN	GPLIN_000264700	2.39006e-15	1931.32	2.03554	0.00105396	tartrate resistant acid phosphatase type 5
DOWN	GPLIN_000241300	2.50248e-15	1238.46	0.508886	0.000410901	transcribed hypothetical protein
DOWN	GPLIN_001219300	2.92206e-15	964.201	0	0	transcribed hypothetical protein
DOWN	GPLIN_001183800	2.98952e-15	961.539	0	0	transcribed hypothetical protein
DOWN	GPLIN_000187400	3.32939e-15	1420.69	1.14907	0.000808814	transcribed hypothetical protein
DOWN	GPLIN_001148300	3.38772e-15	1196.93	0.574537	0.00048001	transcribed hypothetical protein
DOWN	GPLIN_000886500	3.51645e-15	1188.76	0.508886	0.000428082	transcribed hypothetical protein
DOWN	GPLIN_000850700	3.76721e-15	9309.47	22.358	0.00240164	transcribed hypothetical protein
DOWN	GPLIN_000195600	3.94064e-15	2008.63	2.67573	0.00133212	RBP 1 protein
DOWN	GPLIN_001148400	5.1441e-15	7394.01	18.6151	0.0025176	hepatic lectin
DOWN	GPLIN_000975600	5.16563e-15	1518.62	1.52666	0.00100529	transcribed hypothetical protein
DOWN	GPLIN_000195900	5.48536e-15	886.592	0	0	transcribed hypothetical protein
DOWN	GPLIN_001004000	5.70972e-15	2828.27	5.67972	0.0020082	transcribed hypothetical protein
DOWN	GPLIN_000948900	6.76794e-15	5518.35	12.9848	0.00235301	transcribed hypothetical protein
DOWN	GPLIN_000886600	9.13729e-15	3024.93	6.36924	0.00210558	transcribed hypothetical protein
DOWN	GPLIN_001234700	9.24213e-15	841.705	0	0	transcribed hypothetical protein
DOWN	GPLIN_000457100	1.08902e-14	2615.68	5.61407	0.00214632	transcribed hypothetical protein
DOWN	GPLIN_000563200	1.14964e-14	1938.66	1.14907	0.000592715	transcribed hypothetical protein
DOWN	GPLIN_000239700	1.15671e-14	2108.64	3.95611	0.00187614	RBP 1 protein
DOWN	GPLIN_000758200	1.26807e-14	2248.47	4.39934	0.00195659	transcribed hypothetical protein
DOWN	GPLIN_000207200	1.28717e-14	2914.95	6.69749	0.00229763	actin
DOWN	GPLIN_000585700	1.57477e-14	7854.2	22.4073	0.00285291	transcribed hypothetical protein
DOWN	GPLIN_000841900	1.78276e-14	815.06	0	0	group 1 glycosyl transferase
DOWN	GPLIN_000806400	2.55265e-14	1428.64	2.16685	0.00151672	serine:threonine protein kinase
DOWN	GPLIN_001232800	3.34113e-14	1699.16	3.05331	0.00179695	transcribed hypothetical protein
DOWN	GPLIN_000807000	3.62527e-14	1835.31	3.5622	0.00194093	transcribed hypothetical protein
DOWN	GPLIN_001184500	3.70203e-14	1814.25	3.75915	0.00207201	transcribed hypothetical protein
DOWN	GPLIN_000143100	4.25377e-14	696.184	0	0	transcribed hypothetical protein
DOWN	GPLIN_000311300	4.55873e-14	706.602	0	0	transcribed hypothetical protein
DOWN	GPLIN_000142300	5.38655e-14	7983.28	8.4211	0.00105484	transcribed hypothetical protein
DOWN	GPLIN_000099600	6.08512e-14	4007.63	12.4102	0.00309665	transcribed hypothetical protein
DOWN	GPLIN_000209100	9.50681e-14	1230.18	2.10119	0.00170803	transcribed hypothetical protein
DOWN	GPLIN_001475000	1.00752e-13	9757.09	37.4932	0.00384267	transcribed hypothetical protein
DOWN	GPLIN_001146800	1.27433e-13	1445.22	3.44722	0.00238525	transcribed hypothetical protein
DOWN	GPLIN_000897500	1.65818e-13	9124.01	37.9528	0.00415966	transcribed hypothetical protein
DOWN	GPLIN_000897600	1.73346e-13	1973.69	5.7947	0.00293597	transcribed hypothetical protein
DOWN	GPLIN_000207800	2.01536e-13	1241.62	2.87269	0.00231366	transcribed hypothetical protein
DOWN	GPLIN_000466900	2.29255e-13	984.143	1.65796	0.00168467	transcribed hypothetical protein
DOWN	GPLIN_001111200	2.99447e-13	36037.4	111.559	0.00309565	beta 1 4 endoglucanase
DOWN	GPLIN_000422800	3.32226e-13	1388.3	4.02176	0.00289689	transcribed hypothetical protein
DOWN	GPLIN_000696800	3.4154e-13	3758.7	16.399	0.00436294	RBP 1 protein
DOWN	GPLIN_001630100	3.69214e-13	554.339	0	0	BTB:POZ domain containing protein fold
DOWN	GPLIN_000167900	4.10062e-13	1143.02	2.74138	0.00239836	transcribed hypothetical protein
DOWN	GPLIN_000560800	4.15137e-13	1452.3	4.46499	0.00307442	transcribed hypothetical protein
DOWN	GPLIN_000281300	4.19037e-13	3314.38	13.428	0.00405143	transcribed hypothetical protein
DOWN	GPLIN_000362000	5.01873e-13	10913	55.3039	0.00506773	transcribed hypothetical protein
DOWN	GPLIN_000962200	5.01873e-13	6321.48	31.5669	0.00499359	gland protein
DOWN	GPLIN_001009200	5.38e-13	2105.19	8.2898	0.00393779	RBP 1 protein
DOWN	GPLIN_000258900	5.40293e-13	529.005	0	0	transcribed hypothetical protein
DOWN	GPLIN_000657200	5.75349e-13	4787.4	22.8175	0.00476616	rbp 1 protein
DOWN	GPLIN_000249400	6.67398e-13	1760.41	6.63184	0.0037672	transcribed hypothetical protein
DOWN	GPLIN_000841700	7.04895e-13	7674.67	40.8088	0.00531734	group 1 glycosyl transferase
DOWN	GPLIN_000142600	9.50228e-13	8342.89	45.7664	0.00548567	pectate lyase 2
DOWN	GPLIN_001030700	1.15556e-12	487.516	0	0	transcribed hypothetical protein
DOWN	GPLIN_000437400	1.19448e-12	8079.62	47.9822	0.00593867	RBP 1 protein
DOWN	GPLIN_000450400	1.19453e-12	711.668	1.14907	0.00161462	RBP 1 protein
DOWN	GPLIN_000358400	1.30211e-12	596.29	0.508886	0.000853419	transcribed hypothetical protein
DOWN	GPLIN_000545200	1.35489e-12	475.644	0	0	transcribed hypothetical protein
DOWN	GPLIN_000872800	1.52221e-12	581.234	0.574537	0.000988478	transcribed hypothetical protein
DOWN	GPLIN_001178500	1.53121e-12	1244.5	4.26804	0.00342953	rbp 1 protein
DOWN	GPLIN_000806500	1.6174e-12	3142.92	15.7918	0.00502456	transcribed hypothetical protein
DOWN	GPLIN_000063100	1.79181e-12	1991.54	8.91366	0.00447575	transcribed hypothetical protein
DOWN	GPLIN_001304400	2.35601e-12	449.119	0	0	transcribed hypothetical protein
DOWN	GPLIN_000892800	2.38677e-12	674.124	1.08342	0.00160716	rbp protein
DOWN	GPLIN_001133800	2.7245e-12	5685.33	36.6228	0.00644162	dual specificity protein kinase TTK
DOWN	GPLIN_000540000	3.8201e-12	1114.72	4.20239	0.00376991	Ttk protein kinase
DOWN	GPLIN_001094000	3.8201e-12	428.604	0	0	transcribed hypothetical protein
DOWN	GPLIN_000176900	4.56334e-12	3857.6	22.9655	0.00595331	transcribed hypothetical protein
DOWN	GPLIN_001186300	5.13067e-12	413.516	0	0	transcribed hypothetical protein
DOWN	GPLIN_001074000	5.90656e-12	590.201	1.14907	0.00194692	ASpartyl Protease family member (asp 2)
DOWN	GPLIN_001008400	7.16455e-12	2325.36	0.508886	0.000218842	transcribed hypothetical protein
DOWN	GPLIN_001029400	8.91629e-12	1217.71	5.926	0.00486652	transcribed hypothetical protein
DOWN	GPLIN_000187600	8.98031e-12	1980.28	6.18861	0.00312512	transcribed hypothetical protein
DOWN	GPLIN_000698900	9.00833e-12	2121.32	5.74537	0.0027084	RBP 1 protein
DOWN	GPLIN_000108300	9.63347e-12	386.926	0	0	transcribed hypothetical protein
DOWN	GPLIN_000437500	1.05516e-11	920.228	3.5622	0.003871	gland protein
DOWN	GPLIN_000641200	1.41364e-11	1989.94	12.8698	0.00646741	transcribed hypothetical protein
DOWN	GPLIN_000776500	1.45203e-11	676.012	2.03554	0.0030111	RBP 1 protein
DOWN	GPLIN_001138500	1.5715e-11	530.062	1.01777	0.0019201	transcribed hypothetical protein
DOWN	GPLIN_000679400	1.60077e-11	2589.25	18.4838	0.00713867	ring H2 zinc finger protein
DOWN	GPLIN_000068000	2.60841e-11	4822.37	41.9742	0.00870406	Zinc finger, C3HC4 RING-type
DOWN	GPLIN_000990900	2.96468e-11	1807.71	13.198	0.00730096	transcribed hypothetical protein
DOWN	GPLIN_000174100	3.99199e-11	1454.6	7.64961	0.00525893	transcribed hypothetical protein
DOWN	GPLIN_000610000	4.13625e-11	330.033	0	0	transcribed hypothetical protein
DOWN	GPLIN_001153200	4.91764e-11	21172	204.357	0.00965225	transcribed hypothetical protein
DOWN	GPLIN_000962600	5.11145e-11	383.225	0	0	transcribed hypothetical protein
DOWN	GPLIN_000039000	5.50773e-11	581.775	1.52666	0.00262414	transcribed hypothetical protein
DOWN	GPLIN_000546400	5.80399e-11	858.518	4.71127	0.00548769	Ubiquitin interacting motif
DOWN	GPLIN_000847200	8.45733e-11	1741.87	15.5125	0.00890568	transcribed hypothetical protein
DOWN	GPLIN_000344300	1.03789e-10	5882.49	60.0645	0.0102107	transcribed hypothetical protein
DOWN	GPLIN_001244500	1.08796e-10	3541.81	34.1937	0.00965428	transcribed hypothetical protein
DOWN	GPLIN_001258100	1.21855e-10	5154.64	54.4338	0.0105602	RBP 1 protein
DOWN	GPLIN_001296800	1.21874e-10	2291.27	20.9463	0.0091418	transcribed hypothetical protein
DOWN	GPLIN_000539600	1.78605e-10	890.759	6.36924	0.00715034	transcribed hypothetical protein
DOWN	GPLIN_000201400	1.79898e-10	5834.77	64.0699	0.0109807	E9 protein
DOWN	GPLIN_000619200	1.89175e-10	1655.86	16.5303	0.00998287	Ovarian tumour, otubain
DOWN	GPLIN_000128200	1.97962e-10	342.814	0.508886	0.00148444	phosphatidylinositol 4 phosphate 5 kinase type 1
DOWN	GPLIN_001433500	2.28989e-10	3577.23	4.53065	0.00126652	transcribed hypothetical protein
DOWN	GPLIN_000864300	2.29725e-10	589.722	3.31592	0.00562286	transcribed hypothetical protein
DOWN	GPLIN_001439200	2.48862e-10	810.825	5.926	0.0073086	transcribed hypothetical protein
DOWN	GPLIN_000589900	2.4998e-10	980.343	8.35545	0.00852299	transcribed hypothetical protein
DOWN	GPLIN_000754200	2.68136e-10	706.002	0	0	transcribed hypothetical protein
DOWN	GPLIN_000073900	3.09514e-10	1135.65	9.93144	0.00874512	transcribed hypothetical protein
DOWN	GPLIN_001519000	3.13053e-10	378.36	1.01777	0.00268996	transcribed hypothetical protein
DOWN	GPLIN_001227700	3.29143e-10	581.841	0	0	transcribed hypothetical protein
DOWN	GPLIN_000788900	3.29394e-10	517.97	2.67573	0.0051658	RBP 1 protein
DOWN	GPLIN_001219400	4.01596e-10	4522.41	0	0	Beta tubulin, autoregulation binding site
DOWN	GPLIN_000243500	4.03643e-10	316.466	0.508886	0.00160802	poly(A) polymerase gamma
DOWN	GPLIN_000375000	4.98912e-10	406.615	1.72361	0.00423893	transcribed hypothetical protein
DOWN	GPLIN_001244700	5.07434e-10	1812.4	3.38157	0.0018658	ribosomal protein S6 kinase alpha 3
DOWN	GPLIN_000122100	5.22134e-10	355.527	1.01777	0.00286271	transcribed hypothetical protein
DOWN	GPLIN_000570000	5.49671e-10	249.66	0	0	transcribed hypothetical protein
DOWN	GPLIN_000645000	5.71029e-10	301.589	0.508886	0.00168735	transcribed hypothetical protein
DOWN	GPLIN_000832400	6.2467e-10	566.525	3.89046	0.00686723	transcribed hypothetical protein
DOWN	GPLIN_000140200	6.45169e-10	245.658	0	0	transcribed hypothetical protein
DOWN	GPLIN_000847100	7.16369e-10	2248.34	29.482	0.0131128	transcribed hypothetical protein
DOWN	GPLIN_001347500	8.77968e-10	1252.86	0	0	C-type lectin
DOWN	GPLIN_001083200	9.45569e-10	1243.6	13.2967	0.0106921	transcribed hypothetical protein
DOWN	GPLIN_000319000	9.71581e-10	841.455	8.0272	0.00953966	transcribed hypothetical protein
DOWN	GPLIN_001451300	9.82443e-10	1016.25	11.3594	0.0111778	SRP1 Importin alpha
DOWN	GPLIN_000555400	1.0564e-09	2014.44	7.78092	0.00386256	transcribed hypothetical protein
DOWN	GPLIN_000578400	1.06725e-09	452.732	2.74138	0.0060552	transcribed hypothetical protein
DOWN	GPLIN_000722400	1.07695e-09	567.507	4.53065	0.00798342	transcribed hypothetical protein
DOWN	GPLIN_001404400	1.08893e-09	8881.77	60.0812	0.00676455	pectate lyase 1
DOWN	GPLIN_000589200	1.12809e-09	229.231	0	0	mitochondrial ubiquitin ligase activator of nfkb
DOWN	GPLIN_000476500	1.25632e-09	2487.4	35.6543	0.014334	zinc transporter ZIP11
DOWN	GPLIN_000731400	1.26974e-09	707.097	6.63184	0.00937897	transcribed hypothetical protein
DOWN	GPLIN_000646500	1.27329e-09	361.957	1.65796	0.00458055	poly(a) polymerase gamma
DOWN	GPLIN_000376600	1.28876e-09	1884.91	24.5248	0.0130111	transcribed hypothetical protein
DOWN	GPLIN_001443400	1.71722e-09	221.089	0	0	transcribed hypothetical protein
DOWN	GPLIN_001505700	1.79277e-09	217.839	0	0	transcribed hypothetical protein
DOWN	GPLIN_000834600	1.92878e-09	306.12	1.08342	0.00353921	Aldehyde dehydrogenase, conserved site
DOWN	GPLIN_001460000	2.08749e-09	385.173	2.03554	0.00528475	transcribed hypothetical protein
DOWN	GPLIN_001021400	2.08749e-09	263.845	0.574537	0.00217756	transcribed hypothetical protein
DOWN	GPLIN_001099700	2.17237e-09	3511.55	54.0398	0.0153892	RBP 1 protein
DOWN	GPLIN_000063700	2.51854e-09	2049.1	30.9267	0.0150928	transcribed hypothetical protein
DOWN	GPLIN_001006100	2.53784e-09	650.18	6.43489	0.00989708	transcribed hypothetical protein
DOWN	GPLIN_000626900	2.57922e-09	610.14	5.99165	0.00982012	rbp 1 protein
DOWN	GPLIN_000795800	2.63827e-09	372.416	2.16685	0.00581834	transcribed hypothetical protein
DOWN	GPLIN_001380800	2.63896e-09	9221.65	4.39934	0.000477067	C-type lectin fold
DOWN	GPLIN_000604400	2.86904e-09	2904.89	47.7689	0.0164443	transcribed hypothetical protein
DOWN	GPLIN_001160000	3.06631e-09	206.945	0	0	Ubiquitin system component Cue
DOWN	GPLIN_000552400	3.16965e-09	14026.9	246.577	0.0175789	beta 1,4 endoglucanase
DOWN	GPLIN_000590200	3.16965e-09	398.95	2.87269	0.00720062	transcribed hypothetical protein
DOWN	GPLIN_000778900	3.27471e-09	325.729	1.65796	0.00509	transcribed hypothetical protein
DOWN	GPLIN_001292400	3.31757e-09	5966.75	103.385	0.0173268	transcribed hypothetical protein
DOWN	GPLIN_000516500	3.53364e-09	249.58	0.508886	0.00203897	polyubiquitin
DOWN	GPLIN_000962700	4.28242e-09	437.365	0	0	transcribed hypothetical protein
DOWN	GPLIN_001127400	4.28242e-09	245.026	0.508886	0.00207687	transcribed hypothetical protein
DOWN	GPLIN_000241600	4.46419e-09	199.451	0	0	transcribed hypothetical protein
DOWN	GPLIN_000467400	4.92157e-09	22955.8	210.905	0.00918742	pectate lyase 1
DOWN	GPLIN_001339800	5.3765e-09	276.512	1.08342	0.00391817	transcribed hypothetical protein
DOWN	GPLIN_000516700	6.23666e-09	191.095	0	0	e3 ubiquitin protein ligase rnf216
DOWN	GPLIN_000779100	7.31451e-09	843.999	12.1803	0.0144316	SRP1 Importin alpha
DOWN	GPLIN_000996800	7.66341e-09	30390.1	585.726	0.0192736	gland protein
DOWN	GPLIN_000224900	8.72287e-09	185.673	0	0	transcribed hypothetical protein
DOWN	GPLIN_000245200	8.74208e-09	2200.48	39.5121	0.0179562	transcribed hypothetical protein
DOWN	GPLIN_000345900	9.04358e-09	224.304	0.574537	0.00256143	transcribed hypothetical protein
DOWN	GPLIN_001335500	9.17261e-09	489.622	0.574537	0.00117343	transcribed hypothetical protein
DOWN	GPLIN_000496400	9.52741e-09	603.864	7.45266	0.0123416	Serine threonine protein kinase
DOWN	GPLIN_000382800	9.71419e-09	291.322	1.52666	0.00524045	E9 protein
DOWN	GPLIN_001289300	1.00905e-08	255.083	1.01777	0.00398996	transcribed hypothetical protein
DOWN	GPLIN_000786600	1.04104e-08	180.637	0	0	transcribed hypothetical protein
DOWN	GPLIN_000779200	1.12695e-08	1289.03	22.243	0.0172557	beta 1,4 endoglucanase
DOWN	GPLIN_000813300	1.16548e-08	342.333	2.74138	0.00800794	BTB:POZ domain containing protein fold
DOWN	GPLIN_000906500	1.16548e-08	253.469	1.01777	0.00401537	transcribed hypothetical protein
DOWN	GPLIN_001429100	1.18145e-08	4321.74	86.7725	0.0200781	lysosomal protective protein
DOWN	GPLIN_000064200	1.2399e-08	178.463	0	0	BTB:POZ domain containing protein-like
DOWN	GPLIN_000228700	1.95284e-08	531.1	7.07508	0.0133216	transcribed hypothetical protein
DOWN	GPLIN_000599100	1.95413e-08	32875.5	797.409	0.0242554	EXPB1 protein
DOWN	GPLIN_000462900	2.02353e-08	239.009	1.14907	0.00480766	transcribed hypothetical protein
DOWN	GPLIN_000047600	2.14757e-08	1452.08	27.2992	0.0188	transcribed hypothetical protein
DOWN	GPLIN_000265700	2.16078e-08	7370.11	169.244	0.0229635	lysosomal protective protein
DOWN	GPLIN_001212200	2.19603e-08	1789.5	36.5901	0.0204471	transcribed hypothetical protein
DOWN	GPLIN_001139100	2.24068e-08	345.427	3.44722	0.00997959	poly(A) polymerase gamma
DOWN	GPLIN_000652600	2.4212e-08	202.025	0.508886	0.00251893	transcribed hypothetical protein
DOWN	GPLIN_000970200	2.44948e-08	1274.73	2.29815	0.00180285	transcribed hypothetical protein
DOWN	GPLIN_000821000	2.56688e-08	164.96	0	0	transcribed hypothetical protein
DOWN	GPLIN_001006000	2.63747e-08	164.773	0	0	transcribed hypothetical protein
DOWN	GPLIN_000744000	2.64751e-08	2894.73	25.0011	0.00863676	transcribed hypothetical protein
DOWN	GPLIN_001027600	2.75653e-08	311.166	0	0	transcribed hypothetical protein
DOWN	GPLIN_000740500	2.80565e-08	18480.9	20.0268	0.00108365	Metridin-like ShK toxin
DOWN	GPLIN_001130700	2.81962e-08	237.004	0	0	transcribed hypothetical protein
DOWN	GPLIN_000700000	2.85102e-08	1382.58	28.3166	0.0204811	transcribed hypothetical protein
DOWN	GPLIN_001131300	2.86866e-08	161.63	0	0	transcribed hypothetical protein
DOWN	GPLIN_000696700	3.03036e-08	551.985	8.2898	0.0150182	transcribed hypothetical protein
DOWN	GPLIN_000174400	3.08094e-08	608.318	2.67573	0.00439857	transcribed hypothetical protein
DOWN	GPLIN_001393800	3.183e-08	380.741	0	0	transcribed hypothetical protein
DOWN	GPLIN_000280100	3.18997e-08	722.972	12.0983	0.0167341	Beta tubulin, autoregulation binding site
DOWN	GPLIN_000312300	3.23435e-08	377.952	4.33369	0.0114662	rbp 1 protein
DOWN	GPLIN_001522800	3.29131e-08	160.462	0	0	transcribed hypothetical protein
DOWN	GPLIN_001153300	3.3007e-08	1102.59	21.6028	0.0195927	transcribed hypothetical protein
DOWN	GPLIN_001211600	3.32102e-08	159.568	0	0	phosphoinositide dependent protein kinase 1
DOWN	GPLIN_000657000	3.34037e-08	223.499	1.14907	0.00514129	transcribed hypothetical protein
DOWN	GPLIN_000313600	3.75645e-08	7208.19	186.052	0.0258112	beta 1,4 endoglucanase
DOWN	GPLIN_001111300	3.9592e-08	10534.1	24.4425	0.00232031	beta 1,4 endoglucanase
DOWN	GPLIN_000863900	4.05598e-08	1340.6	29.794	0.0222243	transcribed hypothetical protein
DOWN	GPLIN_001139000	4.11141e-08	155.752	0	0	transcribed hypothetical protein
DOWN	GPLIN_000523500	4.26923e-08	155.346	0	0	phospholipase A2
DOWN	GPLIN_000518500	4.39069e-08	6642.84	174.545	0.0262756	alpha carbonic anhydrase
DOWN	GPLIN_001031400	4.39069e-08	279.444	0.508886	0.00182107	transcribed hypothetical protein
DOWN	GPLIN_000167000	4.52936e-08	188.515	0.508886	0.00269945	transcribed hypothetical protein
DOWN	GPLIN_000271900	4.69265e-08	186.069	0.508886	0.00273493	Ubiquitin interacting motif
DOWN	GPLIN_000090600	4.85764e-08	241.622	1.59231	0.00659007	transcribed hypothetical protein
DOWN	GPLIN_000689500	5.3292e-08	152.059	0	0	transcribed hypothetical protein
DOWN	GPLIN_000926600	5.68565e-08	1447.37	14.938	0.0103208	gland protein
DOWN	GPLIN_000052900	6.01681e-08	1883.93	45.3888	0.0240926	transcribed hypothetical protein
DOWN	GPLIN_000477600	6.19496e-08	483.197	7.64961	0.0158312	transcribed hypothetical protein
DOWN	GPLIN_000840100	6.25042e-08	149.525	0	0	transcribed hypothetical protein
DOWN	GPLIN_000516100	6.29169e-08	180.67	0.508886	0.00281665	transcribed hypothetical protein
DOWN	GPLIN_000659700	6.63863e-08	254.798	2.29815	0.0090195	RBP 1 protein
DOWN	GPLIN_000381900	6.95643e-08	4078.49	107.423	0.0263389	RBP 1 protein
DOWN	GPLIN_000818900	7.37769e-08	422.971	6.8288	0.0161448	transcribed hypothetical protein
DOWN	GPLIN_001211400	8.43161e-08	225.724	1.52666	0.00676339	transcribed hypothetical protein
DOWN	GPLIN_000298500	8.62353e-08	337.665	4.46499	0.0132231	transcribed hypothetical protein
DOWN	GPLIN_000785700	9.6677e-08	142.844	0	0	transcribed hypothetical protein
DOWN	GPLIN_000778300	1.00352e-07	172.934	0.574537	0.00332229	poly(A) polymerase gamma
DOWN	GPLIN_001056800	1.02778e-07	771.273	8.53608	0.0110675	transcribed hypothetical protein
DOWN	GPLIN_000828900	1.12556e-07	282.582	3.38157	0.0119667	transcribed hypothetical protein
DOWN	GPLIN_000298400	1.27211e-07	3033.53	83.8012	0.0276249	transcribed hypothetical protein
DOWN	GPLIN_000590100	1.50906e-07	812.797	19.3866	0.0238518	BTB and MATH domain containing protein 38
DOWN	GPLIN_000039200	1.50906e-07	255.807	2.67573	0.01046	transcribed hypothetical protein
DOWN	GPLIN_001149700	1.54095e-07	189.416	1.01777	0.00537322	transcribed hypothetical protein
DOWN	GPLIN_000890900	1.62406e-07	330.104	4.90823	0.0148687	mineralocorticoid receptor
DOWN	GPLIN_001550200	1.71515e-07	132.945	0	0	transcribed hypothetical protein
DOWN	GPLIN_001138700	1.76529e-07	184.713	1.14907	0.00622086	transcribed hypothetical protein
DOWN	GPLIN_001370100	1.76529e-07	133.287	0	0	transcribed hypothetical protein
DOWN	GPLIN_000487400	1.7703e-07	209.487	1.52666	0.0072876	transcribed hypothetical protein
DOWN	GPLIN_000290300	1.80812e-07	186.111	1.08342	0.00582137	transcribed hypothetical protein
DOWN	GPLIN_000412300	2.19267e-07	14291.7	247.478	0.0173162	pectate lyase 2
DOWN	GPLIN_000958800	2.19267e-07	281.673	3.75915	0.0133458	poly(A) polymerase gamma
DOWN	GPLIN_000919600	2.27386e-07	128.178	0	0	transcribed hypothetical protein
DOWN	GPLIN_000518300	2.27494e-07	388.222	6.87812	0.017717	transcribed hypothetical protein
DOWN	GPLIN_001244900	2.40238e-07	391.506	7.07508	0.0180714	transcribed hypothetical protein
DOWN	GPLIN_001006300	2.64713e-07	738.571	18.0243	0.0244043	transcribed hypothetical protein
DOWN	GPLIN_000805800	2.6489e-07	610.738	3.62785	0.00594011	transcribed hypothetical protein
DOWN	GPLIN_001157100	2.98568e-07	2964.49	90.8439	0.030644	transcribed hypothetical protein
DOWN	GPLIN_001064800	3.00801e-07	200.857	0	0	transcribed hypothetical protein
DOWN	GPLIN_000796700	3.10438e-07	125.411	0	0	transcribed hypothetical protein
DOWN	GPLIN_001211500	3.13014e-07	123.973	0	0	Pancreatic ribonuclease
DOWN	GPLIN_001021300	3.33567e-07	124.348	0	0	transcribed hypothetical protein
DOWN	GPLIN_000526800	3.5601e-07	1861.21	56.1084	0.0301462	transcribed hypothetical protein
DOWN	GPLIN_001212100	3.59257e-07	1134.39	33.6681	0.0296794	Nematode AStacin protease family member (nas 9)
DOWN	GPLIN_001498600	3.65837e-07	148.283	0.508886	0.00343186	Kelch related
DOWN	GPLIN_000902500	3.76873e-07	246.566	3.44722	0.0139809	thaumatin protein 1 like
DOWN	GPLIN_001468600	3.95959e-07	121.871	0	0	transcribed hypothetical protein
DOWN	GPLIN_000832500	5.38115e-07	462.695	10.5716	0.0228479	transcribed hypothetical protein
DOWN	GPLIN_001395000	5.77428e-07	235.46	3.05331	0.0129675	transcribed hypothetical protein
DOWN	GPLIN_001094200	6.2305e-07	168.087	0	0	transcribed hypothetical protein
DOWN	GPLIN_001131400	7.34327e-07	112.452	0	0	transcribed hypothetical protein
DOWN	GPLIN_001370800	7.60846e-07	895.142	15.3649	0.0171647	transcribed hypothetical protein
DOWN	GPLIN_000284400	7.64403e-07	112.265	0	0	transcribed hypothetical protein
DOWN	GPLIN_000966000	7.72577e-07	137.266	0.508886	0.00370731	transcribed hypothetical protein
DOWN	GPLIN_001449900	8.17882e-07	175.743	1.52666	0.00868687	Ubiquitin system component Cue
DOWN	GPLIN_001142400	9.08422e-07	402.066	9.15994	0.0227822	transcribed hypothetical protein
DOWN	GPLIN_000174500	9.57405e-07	152.78	1.08342	0.00709137	transcribed hypothetical protein
DOWN	GPLIN_000448800	9.80373e-07	662.248	1.14907	0.00173511	transcribed hypothetical protein
DOWN	GPLIN_000323400	9.84827e-07	235.816	3.75915	0.0159411	ubiquitin
DOWN	GPLIN_000806300	1.00226e-06	442.015	11.1462	0.0252167	transcribed hypothetical protein
DOWN	GPLIN_001282000	1.03543e-06	1168.45	40.2836	0.0344761	transcribed hypothetical protein
DOWN	GPLIN_000544800	1.10697e-06	293.773	6.18861	0.021066	transcribed hypothetical protein
DOWN	GPLIN_000603800	1.11128e-06	720.684	23.4084	0.0324808	serine:threonine protein phosphatase PP1
DOWN	GPLIN_001178300	1.34022e-06	147	1.14907	0.00781686	BTB:POZ domain containing protein 2
DOWN	GPLIN_001215600	1.36995e-06	10462.2	449.305	0.0429455	beta 1 4 endoglucanase
DOWN	GPLIN_001511800	1.38596e-06	105.161	0	0	rbp protein
DOWN	GPLIN_000819000	1.57573e-06	144.011	1.01777	0.0070673	transcribed hypothetical protein
DOWN	GPLIN_001317300	1.66534e-06	101.977	0	0	transcribed hypothetical protein
DOWN	GPLIN_000376700	1.70477e-06	8727.1	386.435	0.0442799	chorismate mutase protein
DOWN	GPLIN_000494000	1.82144e-06	101.913	0	0	transcribed hypothetical protein
DOWN	GPLIN_000515900	1.87342e-06	123.593	0	0	transcribed hypothetical protein
DOWN	GPLIN_000057800	1.92923e-06	141.763	1.08342	0.00764247	transcribed hypothetical protein
DOWN	GPLIN_000619300	2.14962e-06	120.945	0.574537	0.00475042	transcribed hypothetical protein
DOWN	GPLIN_000609400	2.3399e-06	399.487	11.0805	0.0277368	transcribed hypothetical protein
DOWN	GPLIN_000039100	2.38291e-06	119.987	0.508886	0.00424118	transcribed hypothetical protein
DOWN	GPLIN_000408300	2.42896e-06	9708.88	426.115	0.0438892	transcribed hypothetical protein
DOWN	GPLIN_001060800	2.82789e-06	461.096	15.1186	0.0327884	Hypoxia up regulated protein 1
DOWN	GPLIN_000572300	3.40108e-06	801.457	0	0	transcribed hypothetical protein
DOWN	GPLIN_000346400	3.53589e-06	459.504	14.774	0.0321521	protein kinase
DOWN	GPLIN_001199600	3.67891e-06	146.74	1.59231	0.0108512	RING and UBP finger domain protein
DOWN	GPLIN_000273400	3.74021e-06	934.848	37.5259	0.0401412	transcribed hypothetical protein
DOWN	GPLIN_000100500	3.98402e-06	145.181	1.72361	0.0118722	transcribed hypothetical protein
DOWN	GPLIN_001294700	3.99164e-06	264.901	6.23793	0.0235481	btb:poz domain containing protein
DOWN	GPLIN_001557300	4.17152e-06	93.2101	0	0	transcribed hypothetical protein
DOWN	GPLIN_001417500	4.27308e-06	157.7	2.2325	0.0141566	transcribed hypothetical protein
DOWN	GPLIN_000143300	4.4796e-06	5596.31	0.574537	0.000102664	transcribed hypothetical protein
DOWN	GPLIN_000985600	4.52709e-06	1201.82	53.9575	0.0448967	Zinc metalloproteinase nas 10
DOWN	GPLIN_000825200	4.78626e-06	2232.65	104.928	0.046997	transcribed hypothetical protein
DOWN	GPLIN_000592700	4.78626e-06	334.186	0	0	transcribed hypothetical protein
DOWN	GPLIN_000758500	4.84294e-06	269.001	7.00942	0.0260573	transcribed hypothetical protein
DOWN	GPLIN_000805900	5.02363e-06	348.562	11.1625	0.0320244	transcribed hypothetical protein
DOWN	GPLIN_000192000	5.08964e-06	403.813	14.1665	0.0350817	Peroxidases heam-ligand binding site
DOWN	GPLIN_000235400	5.11534e-06	302.631	8.33913	0.0275554	Aldehyde dehydrogenase, conserved site
DOWN	GPLIN_000894400	5.23483e-06	900.137	39.0196	0.0433485	transcribed hypothetical protein
DOWN	GPLIN_000593600	5.37224e-06	124.379	1.01777	0.00818284	transcribed hypothetical protein
DOWN	GPLIN_000589300	5.38258e-06	140.952	1.65796	0.0117626	transcribed hypothetical protein
DOWN	GPLIN_000707200	5.49403e-06	108.701	0.508886	0.00468151	transcribed hypothetical protein
DOWN	GPLIN_000518100	6.06386e-06	250.335	6.63184	0.0264919	transcribed hypothetical protein
DOWN	GPLIN_000813500	6.17981e-06	1492.36	72.0638	0.0482883	annexin
DOWN	GPLIN_001234600	6.3337e-06	2570.16	0.508886	0.000197997	transcribed hypothetical protein
DOWN	GPLIN_001381900	6.78508e-06	1776.19	85.2458	0.0479938	transcribed hypothetical protein
DOWN	GPLIN_000839200	6.78508e-06	254.286	7.27203	0.0285978	transcribed hypothetical protein
DOWN	GPLIN_000281200	7.44902e-06	105.121	0.508886	0.00484096	Protein of unknown function DUF223, Arabidopsis thaliana
DOWN	GPLIN_000847300	7.65566e-06	2014.44	15.8244	0.0078555	transcribed hypothetical protein
DOWN	GPLIN_001441900	7.83186e-06	447.01	16.5633	0.0370535	Hypoxia up regulated protein 1
DOWN	GPLIN_000619400	8.649e-06	84.9199	0	0	transcribed hypothetical protein
DOWN	GPLIN_001283800	9.18836e-06	225.789	6.12296	0.027118	polyubiquitin C
DOWN	GPLIN_001236100	9.28975e-06	131.525	1.59231	0.0121065	transcribed hypothetical protein
DOWN	GPLIN_000800100	9.80055e-06	166.363	3.44722	0.020721	rbp 1 protein
DOWN	GPLIN_001232700	9.80055e-06	236.306	2.74138	0.011601	transcribed hypothetical protein
DOWN	GPLIN_001067000	9.86765e-06	83.9622	0	0	transcribed hypothetical protein

## Sheet: early parasitic vs male
DIRECTION OF EXPRESSION CHANGE	Gene ID	FDR q-value	normalised expression in early parasitic	Normaised Expression in male	Fold change in expression	product name
UP	GPLIN_000391500	4.72088e-24	60.1856	477483	7933.5	transcribed hypothetical protein
UP	GPLIN_001502300	2.37648e-22	2.86915	15281.9	5326.27	EF-hand 2 domain containing protein
UP	GPLIN_001489100	6.64459e-21	17.4081	50712.4	2913.15	transcribed hypothetical protein
UP	GPLIN_001025600	5.2885e-20	0.275519	1981.59	7192.21	transcribed hypothetical protein
UP	GPLIN_000002800	5.2885e-20	850.358	1.61531e+06	1899.56	major sperm protein
UP	GPLIN_000700600	4.95427e-19	0.351658	3098.45	8810.97	EF-hand 2 domain containing protein
UP	GPLIN_000319500	9.14335e-18	25.5281	25383.5	994.336	transcribed hypothetical protein
UP	GPLIN_001048600	4.37467e-17	5.05736	3902.75	771.696	transcribed hypothetical protein
UP	GPLIN_000404400	6.86683e-17	0.607456	1471.28	2422.03	venom allergen protein; scp like extracellular protein family member
UP	GPLIN_001451000	1.78273e-15	0.275519	603.083	2188.9	transcribed hypothetical protein
UP	GPLIN_000544500	2.43045e-15	5.63601	3643.38	646.446	transcribed hypothetical protein
UP	GPLIN_000291800	5.68841e-15	55.9294	27477.3	491.286	Trehalase
UP	GPLIN_000132900	5.68841e-15	10.1463	4609.43	454.296	EF-hand 2 domain containing protein
UP	GPLIN_000539300	6.58715e-15	75.8466	204901	2701.51	EF-hand 2 domain containing protein
UP	GPLIN_000056800	1.15144e-14	0.738467	1244.91	1685.8	transcribed hypothetical protein
UP	GPLIN_000123800	1.37893e-14	2.37197	1431.42	603.472	transcribed hypothetical protein
UP	GPLIN_000192500	2.04966e-14	36.2733	18895.7	520.925	transcribed hypothetical protein
UP	GPLIN_000132800	3.16757e-14	12.395	3792.24	305.948	EF-hand 2 domain containing protein
UP	GPLIN_001232100	3.34397e-14	38.6122	14339.1	371.362	transcribed hypothetical protein
UP	GPLIN_000248400	3.64777e-14	379.124	103091	271.919	ubiquitin conjugating enzyme E2
UP	GPLIN_000719200	3.64777e-14	3.61712	1483.49	410.129	Trehalase
UP	GPLIN_000200300	3.64777e-14	8.50465	22449.2	2639.64	EF-hand 2 domain containing protein
UP	GPLIN_001020400	9.09513e-14	0.834328	559.451	670.54	transcribed hypothetical protein
UP	GPLIN_000733300	9.5674e-14	679.928	209825	308.599	transcribed hypothetical protein
UP	GPLIN_001373200	1.38325e-13	0.991404	664.265	670.024	transcribed hypothetical protein
UP	GPLIN_001472400	2.5132e-13	2.47642	1146.33	462.898	rbp 1 protein
UP	GPLIN_001243500	2.60937e-13	3.61334	1048.84	290.27	transcribed hypothetical protein
UP	GPLIN_001229900	3.74466e-13	0.275519	1378.58	5003.57	transcribed hypothetical protein
UP	GPLIN_001278700	3.74466e-13	3.68712	1058.56	287.097	transcribed hypothetical protein
UP	GPLIN_000327500	4.5618e-13	2.11618	2868.58	1355.55	transcribed hypothetical protein
UP	GPLIN_000421000	5.44477e-13	11.6858	3126.02	267.506	Serine:threonine protein phosphatase PP1 alpha
UP	GPLIN_000431900	6.00357e-13	2.90043	1104.67	380.865	transcribed hypothetical protein
UP	GPLIN_000338700	6.61461e-13	1465.42	292837	199.832	serine threonine protein phosphatase pp isozyme; serine threonine protein phosphatase pp gamma
UP	GPLIN_000610500	7.26335e-13	3.88549	1075.97	276.92	transcribed hypothetical protein
UP	GPLIN_001317900	7.26335e-13	2083.51	429479	206.133	serine:threonine protein phosphatase PP1 alpha
UP	GPLIN_000348500	9.35498e-13	3.13987	941.481	299.847	transcribed hypothetical protein
UP	GPLIN_000591300	1.61587e-12	11.6124	2209.47	190.268	calcium binding EF hand domain protein
UP	GPLIN_000123400	1.61587e-12	2.23942	574.102	256.362	transcribed hypothetical protein
UP	GPLIN_001306200	1.61587e-12	1.54194	634.648	411.591	EF-hand 2 domain containing protein
UP	GPLIN_001131000	2.3211e-12	11.7487	2229.92	189.801	transcribed hypothetical protein
UP	GPLIN_000701600	2.33675e-12	2.85801	616.265	215.628	cathepsin D aspartic protease
UP	GPLIN_001231100	2.33675e-12	1.34542	989.027	735.107	Trehalase family protein
UP	GPLIN_000413300	2.33675e-12	0.479305	416.081	868.092	transcribed hypothetical protein
UP	GPLIN_000432000	2.48981e-12	22.976	4860.34	211.54	transcribed hypothetical protein
UP	GPLIN_000873900	2.73374e-12	94.1848	18278.4	194.07	transcribed hypothetical protein
UP	GPLIN_000455300	3.61302e-12	145.436	27193.8	186.982	transcribed hypothetical protein
UP	GPLIN_001405600	3.61302e-12	350.413	51061.3	145.718	transcribed hypothetical protein
UP	GPLIN_000643500	4.17037e-12	13.3877	2594.51	193.799	heat shock protein family member (hsp 12.2)
UP	GPLIN_000072800	8.33093e-12	5.66973	981.965	173.194	transcribed hypothetical protein
UP	GPLIN_000895300	9.43806e-12	20.3663	3693.42	181.35	cysteine proteinase
UP	GPLIN_000484300	1.04516e-11	2958.71	382340	129.225	Receptor type tyrosine protein phosphatase eta
UP	GPLIN_001546300	1.05682e-11	446.416	58117.4	130.186	Protein of unknown function DUF236
UP	GPLIN_001091500	1.07961e-11	12.908	1899.86	147.184	transcribed hypothetical protein
UP	GPLIN_000521000	1.28325e-11	19.4888	2640.66	135.496	transcribed hypothetical protein
UP	GPLIN_000090300	1.30804e-11	2.30492	548.742	238.074	prolyl hydroxylase subunit alpha; prolyl hydroxylase alpha subunit
UP	GPLIN_000320100	1.35474e-11	6.0367	1049.55	173.861	transcribed hypothetical protein
UP	GPLIN_001331700	1.51548e-11	2.43748	3359.4	1378.23	Trehalase family protein
UP	GPLIN_000464500	1.81507e-11	325.252	226060	695.032	transcribed hypothetical protein
UP	GPLIN_001136800	1.81507e-11	1376.37	180006	130.783	transcribed hypothetical protein
UP	GPLIN_000655200	2.43028e-11	1469.89	165937	112.891	yeast Glc Seven Phosphatases family member
UP	GPLIN_000125900	2.46654e-11	20.2083	2777.45	137.441	transcribed hypothetical protein
UP	GPLIN_001321900	2.65999e-11	827.035	106713	129.031	serine:threonine protein phosphatase PP1 alpha
UP	GPLIN_000787500	2.71819e-11	6.11806	1008.9	164.905	transcribed hypothetical protein
UP	GPLIN_000248200	2.76542e-11	411.064	48037.1	116.86	transcribed hypothetical protein
UP	GPLIN_000395700	3.04342e-11	653.117	77079	118.017	transcribed hypothetical protein
UP	GPLIN_000880900	3.13897e-11	194.005	22799.2	117.519	Tyrosine protein kinase Fps85D
UP	GPLIN_000188900	3.32583e-11	338.371	42019.6	124.182	transcribed hypothetical protein
UP	GPLIN_001464100	4.20394e-11	21.67	2431.37	112.2	Serpin protein
UP	GPLIN_000349000	5.15484e-11	26.796	4034.41	150.56	transcribed hypothetical protein
UP	GPLIN_000437000	5.27776e-11	4.61916	917.344	198.595	transcribed hypothetical protein
UP	GPLIN_000746000	5.73935e-11	33.2007	5640.16	169.881	transcribed hypothetical protein
UP	GPLIN_000327600	6.14981e-11	10.5041	1408.6	134.1	Beta 1,3 galactosyl O glycosyl glycoprotein
UP	GPLIN_000733400	6.35905e-11	844.515	80169	94.9291	transcribed hypothetical protein
UP	GPLIN_001274500	7.58668e-11	24.0701	5361.62	222.75	Trehalase family protein
UP	GPLIN_000664400	1.2113e-10	17.4186	1964.26	112.768	transcribed hypothetical protein
UP	GPLIN_001025700	1.41687e-10	2.43748	509.846	209.169	transcribed hypothetical protein
UP	GPLIN_000741000	1.42648e-10	2.88837	486.046	168.277	transcribed hypothetical protein
UP	GPLIN_000757600	1.77831e-10	10.2336	1341.28	131.066	transcribed hypothetical protein
UP	GPLIN_001268500	1.90299e-10	399.033	31659.4	79.3403	Ubiquitin conjugating enzyme E2 7
UP	GPLIN_000043100	1.90299e-10	1185.99	98214.7	82.8127	transcribed hypothetical protein
UP	GPLIN_000348600	1.9388e-10	1.15033	368.287	320.157	transcribed hypothetical protein
UP	GPLIN_000733600	2.02961e-10	508.474	49877.4	98.0923	transcribed hypothetical protein
UP	GPLIN_000029800	2.9917e-10	8.18486	723.752	88.4257	transcribed hypothetical protein
UP	GPLIN_000581000	3.13144e-10	778.344	84980	109.181	A.T hook-like
UP	GPLIN_001387200	3.22243e-10	82.7941	7653.23	92.4369	serine:threonine protein phosphatase PP1 alpha
UP	GPLIN_000485900	3.50885e-10	0	288.249	Inf	transcribed hypothetical protein
UP	GPLIN_001380200	4.39307e-10	4.51287	603.623	133.756	transcribed hypothetical protein
UP	GPLIN_000304700	4.89737e-10	2.69614	417.173	154.73	transcribed hypothetical protein
UP	GPLIN_000216300	5.19865e-10	3801.99	328112	86.3002	actin
UP	GPLIN_000766300	5.40445e-10	331.332	32404.1	97.7993	transcribed hypothetical protein
UP	GPLIN_001604100	5.40445e-10	1.81939	222.675	122.39	transcribed hypothetical protein
UP	GPLIN_001177800	5.60085e-10	1.82573	314.306	172.153	transcribed hypothetical protein
UP	GPLIN_000903700	6.29212e-10	17.9492	1914.57	106.666	protein MICAL 3
UP	GPLIN_000260600	6.37223e-10	22.7237	5746.46	252.884	transcribed hypothetical protein
UP	GPLIN_000891600	6.5078e-10	1.41	257.546	182.657	transcribed hypothetical protein
UP	GPLIN_000320200	7.82793e-10	12.9864	1010.98	77.8489	transcribed hypothetical protein
UP	GPLIN_000123700	8.3806e-10	39.5535	3309.49	83.6712	transcribed hypothetical protein
UP	GPLIN_000933000	1.02868e-09	1164.1	81319.8	69.8566	gland protein
UP	GPLIN_000212600	1.07e-09	38.18	3058.96	80.1195	ubiquitin conjugating enzyme E2D 1
UP	GPLIN_000057700	1.20311e-09	13.5378	976.796	72.1533	transcribed hypothetical protein
UP	GPLIN_001300200	1.24732e-09	6.41156	665.222	103.753	transcribed hypothetical protein
UP	GPLIN_000149700	1.51289e-09	1395.23	101180	72.5187	TB2:DP1, HVA22 family protein
UP	GPLIN_001318000	1.55487e-09	804.538	57582.8	71.5726	Ubiquitin conjugating enzyme E2 7
UP	GPLIN_001114900	1.60509e-09	22.6089	2530.04	111.905	transcribed hypothetical protein
UP	GPLIN_001133900	1.60509e-09	38.9642	2746.09	70.4773	transcribed hypothetical protein
UP	GPLIN_000036900	1.60509e-09	14.19	1234.47	86.9954	transcribed hypothetical protein
UP	GPLIN_001274800	1.69357e-09	37.9343	2735.3	72.1063	transcribed hypothetical protein
UP	GPLIN_000112300	1.7465e-09	3.1273	423.035	135.272	transcribed hypothetical protein
UP	GPLIN_000985300	2.21556e-09	1.58629	279.13	175.964	transcribed hypothetical protein
UP	GPLIN_000811000	2.22789e-09	470.263	30586.9	65.0423	transcribed hypothetical protein
UP	GPLIN_000967700	2.3795e-09	6.22065	458.174	73.6536	transcribed hypothetical protein
UP	GPLIN_001486200	2.42752e-09	5.22948	595.928	113.955	Serpin protein
UP	GPLIN_000194700	2.45749e-09	7.30251	687.446	94.1383	transcribed hypothetical protein
UP	GPLIN_000197000	2.45749e-09	16.3692	1525.33	93.1833	transcribed hypothetical protein
UP	GPLIN_000523700	2.47156e-09	1.2982	265.98	204.883	transcribed hypothetical protein
UP	GPLIN_001109100	2.47156e-09	34.623	4415.64	127.535	transcribed hypothetical protein
UP	GPLIN_000697900	2.57577e-09	15.793	2178.27	137.926	transcribed hypothetical protein
UP	GPLIN_000836600	2.57577e-09	2.32414	286.803	123.402	transcribed hypothetical protein
UP	GPLIN_000007000	2.74405e-09	173.43	175890	1014.18	transcribed hypothetical protein
UP	GPLIN_000747300	2.81965e-09	1.0747	215.045	200.098	transcribed hypothetical protein
UP	GPLIN_000055800	3.14441e-09	131.89	7102.23	53.8495	cell wall protein FLO11p
UP	GPLIN_001086000	3.14441e-09	2.50442	4975.72	1986.78	cathepsin D aspartic protease
UP	GPLIN_001017000	3.4731e-09	8.68605	3974.47	457.57	Trehalase
UP	GPLIN_000880300	3.50059e-09	3.14702	345.485	109.781	rbp 1 protein
UP	GPLIN_001343700	3.5299e-09	2.24576	10680.5	4755.86	cathepsin B
UP	GPLIN_001302500	3.59795e-09	3.17154	206.355	65.0646	transcribed hypothetical protein
UP	GPLIN_000259800	3.6e-09	3.4114	393.715	115.411	terminal uridylyltransferase 7
UP	GPLIN_000864100	3.80477e-09	6.85529	463.742	67.6473	Alpha (1,3) fucosyltransferase C
UP	GPLIN_000930200	3.88731e-09	7.05143	630.716	89.4451	transcribed hypothetical protein
UP	GPLIN_001237400	4.33665e-09	32.1393	2634.78	81.9801	transcribed hypothetical protein
UP	GPLIN_001451100	4.58552e-09	10.6508	676.196	63.4875	transcribed hypothetical protein
UP	GPLIN_001345600	4.72319e-09	107.131	6990.04	65.2477	transcribed hypothetical protein
UP	GPLIN_001299900	5.29652e-09	1.77852	254.797	143.264	transcribed hypothetical protein
UP	GPLIN_000072900	5.35108e-09	48.3035	3076.68	63.6946	transcribed hypothetical protein
UP	GPLIN_000413000	5.46722e-09	101.751	6647.42	65.3303	Ubiquitin-conjugating enzyme, E2
UP	GPLIN_000363900	5.53048e-09	1066.23	57501.4	53.9295	dorsal gland cell specific expression protein
UP	GPLIN_000664200	5.53048e-09	4.77755	337.621	70.6682	transcribed hypothetical protein
UP	GPLIN_000197600	5.53048e-09	2.913	333.543	114.502	transcribed hypothetical protein
UP	GPLIN_001293500	5.8607e-09	134.493	8361.1	62.1677	transcribed hypothetical protein
UP	GPLIN_000648200	5.93097e-09	12.9111	1026.87	79.5333	DIsorganized Muscle family member (dim 1)
UP	GPLIN_000442800	5.93097e-09	2163.82	126575	58.4959	calponin
UP	GPLIN_001087000	6.3677e-09	132.811	7160.95	53.9183	transcribed hypothetical protein
UP	GPLIN_000536100	6.3677e-09	10.9245	844.598	77.3126	LIM domain containing protein
UP	GPLIN_001130800	6.47853e-09	25.6256	1350.91	52.7174	transcribed hypothetical protein
UP	GPLIN_001237600	6.57145e-09	6.70672	594.451	88.635	transcribed hypothetical protein
UP	GPLIN_000280500	6.62507e-09	8.20806	573.108	69.8225	Phospholipase A2, active site
UP	GPLIN_000458400	6.94554e-09	548.106	30400	55.4637	dorsal gland cell specific expression protein
UP	GPLIN_001327900	6.94554e-09	177.871	9305.48	52.3159	transcribed hypothetical protein
UP	GPLIN_000528900	6.99139e-09	8.65323	601.584	69.5214	transcribed hypothetical protein
UP	GPLIN_000194500	7.14474e-09	57.2398	2816.65	49.2078	transcribed hypothetical protein
UP	GPLIN_000482600	7.41958e-09	7.96924	611.649	76.7512	transcribed hypothetical protein
UP	GPLIN_001518300	8.07939e-09	986.752	52409.8	53.1134	transcribed hypothetical protein
UP	GPLIN_000725100	8.22847e-09	0.898404	141.711	157.736	transcribed hypothetical protein
UP	GPLIN_001445000	8.795e-09	9.35584	650.743	69.5547	protein MICAL 3
UP	GPLIN_000951600	9.06135e-09	532.945	22222.6	41.6977	transcribed hypothetical protein
UP	GPLIN_000195800	9.06838e-09	4.92411	378.498	76.8663	transcribed hypothetical protein
UP	GPLIN_001413400	9.30796e-09	97.1873	6034.51	62.0915	Galectin, carbohydrate recognition domain
UP	GPLIN_000367400	9.30796e-09	1140.45	66624.9	58.42	Tyrosine protein kinase kin 31
UP	GPLIN_000018800	9.65881e-09	455.249	26888.9	59.0642	transcribed hypothetical protein
UP	GPLIN_000984300	1.06555e-08	2.834	27797.6	9808.63	EF-HAND 1, calcium-binding site
UP	GPLIN_001204000	1.14879e-08	5.07086	377.724	74.4891	transcribed hypothetical protein
UP	GPLIN_000968700	1.19378e-08	53.6492	3027.2	56.4258	transcribed hypothetical protein
UP	GPLIN_001347900	1.25821e-08	24.9738	1442.3	57.7526	transcribed hypothetical protein
UP	GPLIN_000766000	1.2652e-08	59.3983	3012.5	50.7169	transcribed hypothetical protein
UP	GPLIN_000313300	1.32189e-08	4.11871	352.813	85.6611	transcribed hypothetical protein
UP	GPLIN_000824000	1.41516e-08	0	89.2408	Inf	transcribed hypothetical protein
UP	GPLIN_000248300	1.44011e-08	672.415	36013	53.5577	STE20 serine:threonine protein kinase like
UP	GPLIN_000133200	1.44871e-08	159.344	6707.76	42.0961	transcribed hypothetical protein
UP	GPLIN_001358200	1.44871e-08	0.691253	138.063	199.729	transcribed hypothetical protein
UP	GPLIN_001165200	1.53088e-08	257.798	12886.5	49.9869	transcribed hypothetical protein
UP	GPLIN_001147700	1.58398e-08	8.21665	11096	1350.43	transcribed hypothetical protein
UP	GPLIN_001498700	1.64731e-08	0.383444	721.155	1880.73	transcribed hypothetical protein
UP	GPLIN_000082100	1.67888e-08	11.1081	683.692	61.5491	phosphatidylinositol glycan biosynthesis class W
UP	GPLIN_000861100	1.76188e-08	894.117	39443.2	44.1142	SHC transforming protein 2
UP	GPLIN_000197700	1.77056e-08	0.57567	130.02	225.859	transcribed hypothetical protein
UP	GPLIN_000636500	1.84985e-08	1.67009	290.902	174.184	transcribed hypothetical protein
UP	GPLIN_000748300	1.84985e-08	23.7529	1062.48	44.7306	Nematode AStacin protease family member
UP	GPLIN_001333600	1.86269e-08	183.893	9005.04	48.9689	Trehalase
UP	GPLIN_000073000	1.98e-08	30.9488	1710.14	55.2571	transcribed hypothetical protein
UP	GPLIN_001053500	2.02253e-08	22.0664	1180.38	53.4922	transcribed hypothetical protein
UP	GPLIN_001016900	2.08902e-08	54.0684	4781.53	88.4349	transcribed hypothetical protein
UP	GPLIN_001343600	2.14572e-08	0.275519	182.297	661.651	transcribed hypothetical protein
UP	GPLIN_000083400	2.31247e-08	22.588	804.375	35.6107	transcribed hypothetical protein
UP	GPLIN_000888100	2.34314e-08	2.76891	323.067	116.676	transcribed hypothetical protein
UP	GPLIN_001217700	2.34642e-08	8.49074	472.326	55.6283	transcribed hypothetical protein
UP	GPLIN_000799500	2.52817e-08	12.6302	592.747	46.931	transcribed hypothetical protein
UP	GPLIN_000018400	2.58694e-08	2456.43	112066	45.6216	Oxysterol Binding protein (OSBP) Related family
UP	GPLIN_000684100	2.66731e-08	58.4439	3022.51	51.7165	transcribed hypothetical protein
UP	GPLIN_001242500	2.67805e-08	2.11618	207.307	97.9629	transcribed hypothetical protein
UP	GPLIN_000442700	2.76397e-08	898.491	43197.9	48.0784	calponin
UP	GPLIN_001093400	2.82031e-08	2466	98865	40.0913	Galectin, carbohydrate recognition domain
UP	GPLIN_000844000	2.89334e-08	123.904	10706.2	86.4067	importin subunit alpha 2
UP	GPLIN_001343800	2.92449e-08	0.479809	5662.24	11801	transcribed hypothetical protein
UP	GPLIN_000174900	3.07333e-08	11.2581	674.304	59.895	transcribed hypothetical protein
UP	GPLIN_000461400	3.08957e-08	495.735	25151.5	50.7358	transcribed hypothetical protein
UP	GPLIN_000210700	3.28115e-08	5.23377	348.341	66.5563	transcribed hypothetical protein
UP	GPLIN_000404200	3.28939e-08	16.6882	1034	61.9601	Ubiquitin carboxyl terminal hydrolase family
UP	GPLIN_000459100	3.28939e-08	479.246	18787.9	39.2032	ubiquitin conjugating enzyme family protein
UP	GPLIN_000767700	3.42567e-08	19.4397	1026.49	52.8036	transcribed hypothetical protein
UP	GPLIN_000698500	3.66487e-08	30.8809	1418.02	45.9189	Peptidase M12A, astacin
UP	GPLIN_000223800	3.67398e-08	616.616	29116.2	47.2193	ubiquitin conjugating enzyme E2 D4
UP	GPLIN_000888200	3.77972e-08	3.74447	329.197	87.9155	transcribed hypothetical protein
UP	GPLIN_000224000	3.78731e-08	778.454	29401.8	37.7694	ubiquitin carboxyl terminal hydrolase 48
UP	GPLIN_000539000	4.02356e-08	5.15558	348.531	67.6026	transcribed hypothetical protein
UP	GPLIN_000359600	4.02854e-08	301.22	13329.5	44.2516	dorsal gland cell specific expression protein
UP	GPLIN_001095400	4.06566e-08	43.4303	2023.27	46.5866	transcribed hypothetical protein
UP	GPLIN_000974900	4.31112e-08	7.04141	502.606	71.3785	transcribed hypothetical protein
UP	GPLIN_000343400	4.43192e-08	2.54641	21803.7	8562.51	EF-hand 2 domain containing protein
UP	GPLIN_000765800	4.58869e-08	993.872	48948.7	49.2505	transcribed hypothetical protein
UP	GPLIN_000672200	4.98595e-08	8.05458	484.225	60.118	transcribed hypothetical protein
UP	GPLIN_001324300	5.13717e-08	1.85752	2135.2	1149.49	transcribed hypothetical protein
UP	GPLIN_001358400	6.05897e-08	1.77852	193.375	108.728	transcribed hypothetical protein
UP	GPLIN_000328600	7.01671e-08	593.438	20027.7	33.7486	dorsal gland cell specific expression protein
UP	GPLIN_001046900	7.01671e-08	1027.49	39416.9	38.3624	Tau tubulin kinase 1
UP	GPLIN_000091500	7.19007e-08	15.7466	850.913	54.038	transcribed hypothetical protein
UP	GPLIN_001230200	7.3321e-08	566.747	21099.9	37.2298	transcribed hypothetical protein
UP	GPLIN_000627400	7.5816e-08	10.4778	518.644	49.4995	Serpin protein
UP	GPLIN_000222300	8.03503e-08	864.177	29533.2	34.175	transcribed hypothetical protein
UP	GPLIN_000195100	8.36006e-08	12.2367	574.333	46.9351	Nematode AStacin protease family member
UP	GPLIN_000601100	9.00017e-08	70.0131	3004.76	42.9171	CKLF MARVEL transmembrane domain containing protein
UP	GPLIN_000234700	9.06522e-08	2077.02	112918	54.3656	Receptor expression enhancing protein 5
UP	GPLIN_001562300	9.80132e-08	2.41049	133.995	55.5881	transcribed hypothetical protein
UP	GPLIN_001101000	9.9885e-08	0.770253	106.101	137.748	transcribed hypothetical protein
UP	GPLIN_000867900	1.01352e-07	2.24483	167.616	74.6675	transcribed hypothetical protein
UP	GPLIN_001336100	1.01599e-07	272.584	11051.8	40.5445	transcribed hypothetical protein
UP	GPLIN_000230500	1.12594e-07	2908.43	113547	39.0405	transcribed hypothetical protein
UP	GPLIN_001243600	1.13577e-07	3.84543	237.769	61.8316	transcribed hypothetical protein
UP	GPLIN_001526000	1.13716e-07	1.88594	216.291	114.686	transcribed hypothetical protein
UP	GPLIN_000123600	1.13716e-07	0.895543	123.974	138.435	transcribed hypothetical protein
UP	GPLIN_000960800	1.13908e-07	163.244	9546.67	58.4808	intraflagellar transport protein 140
UP	GPLIN_001348000	1.21525e-07	9.39265	519.849	55.3463	transcribed hypothetical protein
UP	GPLIN_001352800	1.43439e-07	4.91286	276.697	56.3209	farnesyl pyrophosphate synthase
UP	GPLIN_000126300	1.57502e-07	0.37138	86.7148	233.494	Kringle, conserved site
UP	GPLIN_000304600	1.59614e-07	1.88594	206.44	109.463	transcribed hypothetical protein
UP	GPLIN_000023600	1.62169e-07	2018.49	460637	228.208	protein kinase domain containing protein; ck worm protein kinase
UP	GPLIN_001376500	1.6407e-07	14.7764	818.223	55.3739	DIsorganized Muscle family member (dim 1)
UP	GPLIN_001087100	1.69313e-07	410.035	13865.4	33.8151	dorsal gland cell specific expression protein
UP	GPLIN_000457200	1.81989e-07	15.9317	861.53	54.0765	transcribed hypothetical protein
UP	GPLIN_000161500	1.87937e-07	2.43033	374.143	153.948	transcribed hypothetical protein
UP	GPLIN_001338200	2.00654e-07	15.8008	662.518	41.9293	transcribed hypothetical protein
UP	GPLIN_000766200	2.02563e-07	220.114	8174.16	37.136	transcribed hypothetical protein
UP	GPLIN_000782400	2.06418e-07	2.32905	189.042	81.1671	transcribed hypothetical protein
UP	GPLIN_001405700	2.16596e-07	100.35	3449.39	34.3735	STE20 serine:threonine protein kinase like
UP	GPLIN_000766100	2.23206e-07	133.254	5219.82	39.1719	transcribed hypothetical protein
UP	GPLIN_000483600	2.25314e-07	1.41	362.724	257.251	transcribed hypothetical protein
UP	GPLIN_001451900	2.25314e-07	4.30796	4496.04	1043.66	transcribed hypothetical protein
UP	GPLIN_000225700	2.30689e-07	1.15084	145.864	126.746	transcribed hypothetical protein
UP	GPLIN_000510600	2.39088e-07	1023.79	32129.6	31.383	testis specific serine:threonine protein kinase
UP	GPLIN_000561100	2.49272e-07	288.493	9772.55	33.8745	zinc metalloproteinase toh 2
UP	GPLIN_000522300	2.53595e-07	1.90125	4593.39	2415.98	EF-hand 2 domain containing protein
UP	GPLIN_000972200	2.5486e-07	615.339	21505.7	34.9494	dorsal gland cell specific expression protein
UP	GPLIN_000213200	2.5486e-07	1014.24	34908.8	34.4186	dorsal gland cell specific expression protein
UP	GPLIN_001483600	2.77347e-07	125.76	4826.13	38.3758	transcribed hypothetical protein
UP	GPLIN_000776800	2.85172e-07	7.05429	14276.2	2023.76	EF-hand 2 domain containing protein
UP	GPLIN_000962500	2.97566e-07	2.57228	190.576	74.0882	transcribed hypothetical protein
UP	GPLIN_000687800	3.10772e-07	110.92	4015.27	36.1999	transcribed hypothetical protein
UP	GPLIN_000293100	3.32792e-07	12.6717	556.874	43.9463	transcribed hypothetical protein
UP	GPLIN_000818500	3.32792e-07	4.02949	248.57	61.6877	transcribed hypothetical protein
UP	GPLIN_000442400	3.43388e-07	10.7304	453.967	42.3067	transcribed hypothetical protein
UP	GPLIN_000003600	3.43388e-07	1751.78	54380.8	31.0431	serine:threonine protein phosphatase PP1 alpha
UP	GPLIN_000673700	3.65666e-07	3.03186	229.282	75.624	transcribed hypothetical protein
UP	GPLIN_000899100	4.07048e-07	1226.3	34459.4	28.1002	transcribed hypothetical protein
UP	GPLIN_001421000	4.15565e-07	2.75643	162.311	58.8846	transcribed hypothetical protein
UP	GPLIN_000456500	4.22687e-07	41.6837	14086	337.926	lysosomal aspartic protease
UP	GPLIN_001334300	4.31583e-07	2.73222	188.821	69.109	Plasmodium protein, unknown function
UP	GPLIN_000987700	4.35676e-07	8.20326	2241.9	273.294	cathepsin D aspartic protease
UP	GPLIN_000577800	4.48908e-07	27.3269	1039.82	38.0511	transcribed hypothetical protein
UP	GPLIN_000521100	4.70747e-07	1375.99	40381.3	29.3471	dorsal gland cell specific expression protein
UP	GPLIN_001541100	4.78401e-07	3.46782	227.78	65.6838	transcribed hypothetical protein
UP	GPLIN_001561400	4.81031e-07	3.24718	194.517	59.9034	transcribed hypothetical protein
UP	GPLIN_000685100	4.87888e-07	32.7865	1083.14	33.0362	zinc metalloproteinase toh 2
UP	GPLIN_001381500	5.37996e-07	1318.49	34477.1	26.149	transcribed hypothetical protein
UP	GPLIN_000108000	5.45403e-07	82.5883	2535.47	30.7001	TiTiN family member (ttn 1)
UP	GPLIN_001091800	5.45403e-07	147.577	3949.99	26.7657	transcribed hypothetical protein
UP	GPLIN_000003700	5.48083e-07	1465.43	38291.5	26.1299	testis specific serine:threonine protein kinase
UP	GPLIN_000223900	5.48185e-07	721.714	21747.1	30.1325	Ubiquitin conjugating enzyme E2 7
UP	GPLIN_000031800	5.55974e-07	15.1046	508.611	33.6725	beta 1,3 galactosyltransferase 2
UP	GPLIN_000045200	5.69868e-07	451.924	14833.1	32.8221	transcribed hypothetical protein
UP	GPLIN_001302200	6.10085e-07	6.60076	1962.79	297.358	transcribed hypothetical protein
UP	GPLIN_000788800	6.18308e-07	6.19246	6849.49	1106.1	EF-hand 2 domain containing protein
UP	GPLIN_001374700	6.55742e-07	15.1047	502.747	33.2842	transcribed hypothetical protein
UP	GPLIN_000896200	6.73645e-07	13.8205	770.338	55.7389	Galectin, carbohydrate recognition domain
UP	GPLIN_000558900	6.83651e-07	1.9407	4778.9	2462.47	C type lectin 1
UP	GPLIN_001484400	6.87497e-07	224.602	25284.3	112.573	histone H2A type 2 C
UP	GPLIN_001349700	6.89427e-07	6.72664	292.014	43.4116	transcribed hypothetical protein
UP	GPLIN_001112800	7.2978e-07	10.3876	2644.75	254.606	transcribed hypothetical protein
UP	GPLIN_001428700	7.70683e-07	8.05949	344.219	42.7097	RBP 1 protein
UP	GPLIN_000778000	7.85137e-07	20.5708	640.911	31.1564	transcribed hypothetical protein
UP	GPLIN_001596800	7.94225e-07	5.97611	308.874	51.6848	transcribed hypothetical protein
UP	GPLIN_001130900	8.11335e-07	8.19592	332.952	40.6242	transcribed hypothetical protein
UP	GPLIN_001266600	8.8021e-07	7.95513	278.748	35.0401	Phospholipase A2, active site
UP	GPLIN_000503100	9.70648e-07	1258.07	34147.9	27.1431	Cyclin-like F-box
UP	GPLIN_001397500	9.70648e-07	2.14019	136.161	63.6209	Peptidase S1 S6, chymotrypsin Hap, active site
UP	GPLIN_001579000	1.06761e-06	3.60363	3222.9	894.349	venom allergen protein
UP	GPLIN_001509800	1.13651e-06	0.255797	66.7067	260.779	transcribed hypothetical protein
UP	GPLIN_001378800	1.13906e-06	5.31714	183.408	34.4937	transcribed hypothetical protein
UP	GPLIN_001077600	1.21904e-06	33.766	1031.62	30.552	transcribed hypothetical protein
UP	GPLIN_001582800	1.24143e-06	27.065	823.441	30.4246	transcribed hypothetical protein
UP	GPLIN_000445800	1.29757e-06	827.245	22963	27.7584	Small heat shock protein OV25 1
UP	GPLIN_001343900	1.30066e-06	0.54338	1171.24	2155.48	transcribed hypothetical protein
UP	GPLIN_001242600	1.30088e-06	8.55594	321.895	37.6224	transcribed hypothetical protein
UP	GPLIN_000880700	1.38464e-06	44.7439	1402.75	31.3507	Lpxtg motif cell wall anchor domain protein
UP	GPLIN_001333900	1.38464e-06	4.89859	270.135	55.1455	transcribed hypothetical protein
UP	GPLIN_000583500	1.40555e-06	1696.81	38904.6	22.9281	ubiquitin carboxyl terminal hydrolase family
UP	GPLIN_000529400	1.40708e-06	16.1691	652.615	40.3619	Alpha (1,3) fucosyltransferase C
UP	GPLIN_001300100	1.42083e-06	3.31748	139.342	42.0024	transcribed hypothetical protein
UP	GPLIN_001319200	1.45664e-06	5.19994	537.607	103.387	transcribed hypothetical protein
UP	GPLIN_000450800	1.5136e-06	4.91247	235.411	47.9212	Nematode AStacin protease family member
UP	GPLIN_001066100	1.54175e-06	1547.25	36680.8	23.7071	ankyrin repeat protein
UP	GPLIN_000883600	1.54966e-06	10.9241	5213.34	477.232	transcribed hypothetical protein
UP	GPLIN_000490700	1.58881e-06	448.419	10671.8	23.7987	ankyrin 2,3:unc44
UP	GPLIN_000095700	1.58915e-06	12.3941	486.105	39.2206	transcribed hypothetical protein
UP	GPLIN_000683300	1.59778e-06	4.12914	215.763	52.2537	transcribed hypothetical protein
UP	GPLIN_000870200	1.65376e-06	31.9265	1257.44	39.3855	transcribed hypothetical protein
UP	GPLIN_001498800	1.69436e-06	0.54338	630.773	1160.83	transcribed hypothetical protein
UP	GPLIN_001085900	1.70619e-06	82.1275	13175.1	160.423	transcribed hypothetical protein
UP	GPLIN_000101000	1.71094e-06	441.83	12110.5	27.4099	transcribed hypothetical protein
UP	GPLIN_001113500	1.76243e-06	893.206	22234.7	24.8932	transcribed hypothetical protein
UP	GPLIN_001395200	1.99841e-06	118.624	3221.78	27.1595	ankyrin 2,3:unc44
UP	GPLIN_000558100	1.9985e-06	16.4874	549.336	33.3185	transcribed hypothetical protein
UP	GPLIN_001381400	2.03598e-06	77.3104	2017.68	26.0985	transcribed hypothetical protein
UP	GPLIN_001219500	2.09934e-06	4.69611	197.963	42.1547	transcribed hypothetical protein
UP	GPLIN_000164500	2.10417e-06	49.4971	1285.51	25.9713	transcribed hypothetical protein
UP	GPLIN_001360400	2.12583e-06	32.6952	958.403	29.3132	transcribed hypothetical protein
UP	GPLIN_000948600	2.22555e-06	177.98	96153.2	540.246	EF-hand 2 domain containing protein
UP	GPLIN_000585100	2.30594e-06	25.1864	650.545	25.8292	transcribed hypothetical protein
UP	GPLIN_000448400	2.33602e-06	1051.82	24930.1	23.7018	ubiquitin carboxyl terminal hydrolase
UP	GPLIN_001609200	2.35e-06	22.6163	757.21	33.4806	Zyg Eleven Related family member (zer 1)
UP	GPLIN_000441700	2.41741e-06	2.43319	624.006	256.456	transcribed hypothetical protein
UP	GPLIN_000625400	2.58614e-06	38.1962	1125.65	29.4701	transcribed hypothetical protein
UP	GPLIN_000384700	2.60298e-06	419.134	8965.27	21.39	Neuropeptide Like protein family member
UP	GPLIN_000495500	2.83384e-06	280.452	5886.53	20.9895	transcribed hypothetical protein
UP	GPLIN_000909100	2.91808e-06	47.1365	1258.12	26.6911	transcribed hypothetical protein
UP	GPLIN_000885200	2.9298e-06	44.12	1300.96	29.4868	Uncharacterised protein family UPF0057
UP	GPLIN_000547700	2.95839e-06	99.7962	3244.24	32.5087	transcribed hypothetical protein
UP	GPLIN_000314400	2.97555e-06	1.51066	94.6429	62.6502	transcribed hypothetical protein
UP	GPLIN_000557000	3.0375e-06	13.3748	462.189	34.5566	zinc metalloproteinase toh 2
UP	GPLIN_001298900	3.17812e-06	95.9917	2447.75	25.4996	Degenerin protein unc 105
UP	GPLIN_000297200	3.35998e-06	34.4317	784.114	22.773	transcribed hypothetical protein
UP	GPLIN_000357600	3.37108e-06	277.565	5732.06	20.6512	transcribed hypothetical protein
UP	GPLIN_001475500	3.48938e-06	16.4212	435.213	26.503	transcribed hypothetical protein
UP	GPLIN_001131800	3.60744e-06	10.7192	278.22	25.9553	transcribed hypothetical protein
UP	GPLIN_001075200	3.64239e-06	41.1755	1039.6	25.2479	Galectin, carbohydrate recognition domain
UP	GPLIN_001057100	3.84322e-06	2.64452	192.996	72.9798	Phospholipase A2, active site
UP	GPLIN_001246700	4.24359e-06	37.8995	1338.23	35.31	soluble calcium activated nucleotidase 1
UP	GPLIN_000730500	4.25446e-06	1.30157	88.2794	67.8254	transcribed hypothetical protein
UP	GPLIN_000835500	4.38663e-06	1501.65	30788	20.5027	transcribed hypothetical protein
UP	GPLIN_000530900	4.53941e-06	13.8059	377.513	27.3442	rbp protein
UP	GPLIN_000594500	4.60256e-06	63.1944	1596.2	25.2586	transcribed hypothetical protein
UP	GPLIN_001442300	4.65509e-06	60.676	1518.22	25.0217	Galectin, carbohydrate recognition domain
UP	GPLIN_000194600	4.70738e-06	26.2712	591.554	22.5172	transcribed hypothetical protein
UP	GPLIN_001639500	4.74499e-06	2.58821	283.126	109.391	transcribed hypothetical protein
UP	GPLIN_000986700	5.07621e-06	8.48574	253.308	29.851	transcribed hypothetical protein
UP	GPLIN_000807200	5.2703e-06	329.353	6812.27	20.6838	Galectin, carbohydrate recognition domain
UP	GPLIN_000304800	5.42266e-06	1.0747	87.9416	81.8292	transcribed hypothetical protein
UP	GPLIN_000562400	5.50741e-06	37.3118	1214.49	32.5499	transcribed hypothetical protein
UP	GPLIN_000386300	5.63293e-06	920.232	17642.5	19.1718	SHC transforming protein 3
UP	GPLIN_000556600	5.72263e-06	24.3261	600.346	24.6791	Galectin, carbohydrate recognition domain
UP	GPLIN_000733500	5.89898e-06	52.1627	2459.25	47.1458	transcribed hypothetical protein
UP	GPLIN_000572000	6.0388e-06	3.57533	149.7	41.8704	Alpha (1,3) fucosyltransferase C
UP	GPLIN_001455900	6.12254e-06	19.8303	428.872	21.6272	transcribed hypothetical protein
UP	GPLIN_001250900	6.1553e-06	2.35318	6921.19	2941.21	venom allergen protein
UP	GPLIN_001049000	6.38772e-06	311.163	6320.37	20.3121	dorsal gland cell specific expression protein
UP	GPLIN_000818600	6.40492e-06	0.91476	81.5891	89.1917	transcribed hypothetical protein
UP	GPLIN_000593300	6.40492e-06	85.3007	1813.95	21.2653	zinc metalloproteinase toh 2
UP	GPLIN_000266000	6.42321e-06	9.77834	364.282	37.2539	transcribed hypothetical protein
UP	GPLIN_001209800	6.5131e-06	10.8131	288.674	26.6968	Peptidase S1 S6, chymotrypsin Hap
UP	GPLIN_000291700	6.70325e-06	20.0287	6440.66	321.572	Trehalase family protein
UP	GPLIN_000959800	6.75743e-06	32.0179	913.625	28.5348	transcribed hypothetical protein
UP	GPLIN_001391100	6.8492e-06	43.9024	293411	6683.25	transcribed hypothetical protein
UP	GPLIN_000397900	7.35207e-06	743.232	14974.2	20.1474	CAMK protein kinase
UP	GPLIN_001433200	7.62954e-06	62.2134	1270.27	20.418	transcribed hypothetical protein
UP	GPLIN_001218100	8.29145e-06	30.8312	1213.66	39.3646	transcribed hypothetical protein
UP	GPLIN_001237700	8.56093e-06	56.309	1161.7	20.6308	transcribed hypothetical protein
UP	GPLIN_000839800	8.71921e-06	618.994	11030.7	17.8204	calsequestrin 1
UP	GPLIN_001302600	9.2073e-06	8.01812	1863.62	232.426	soluble calcium activated nucleotidase 1
UP	GPLIN_000327800	9.39535e-06	8.65152	1678.69	194.035	transcribed hypothetical protein
UP	GPLIN_000388800	9.73162e-06	0.851189	70.1626	82.4289	transcribed hypothetical protein
UP	GPLIN_001119900	9.91481e-06	216.748	4457.04	20.5632	galactoside binding lectin family protein
DOWN	GPLIN_001526200	3.64251e-13	11836.6	5.72893	0.000484001	transcribed hypothetical protein
DOWN	GPLIN_001121000	1.31833e-12	556502	464.139	0.000834031	Type 2 ice structuring protein
DOWN	GPLIN_001025300	2.73374e-12	8806.35	4.98906	0.000566529	transcribed hypothetical protein
DOWN	GPLIN_001462900	8.21918e-11	4184.79	6.35257	0.00151801	Cysteine PRotease related family member (cpr 6)
DOWN	GPLIN_000121600	5.40445e-10	918.297	0.739878	0.000805706	LONg family member (lon 1)
DOWN	GPLIN_000555100	6.2486e-10	21614.1	62.9963	0.00291459	Elongation of very long chain fatty acids
DOWN	GPLIN_000968200	6.2853e-10	2919	0	0	transcribed hypothetical protein
DOWN	GPLIN_001255700	7.67504e-10	904.391	0.623632	0.00068956	gland protein
DOWN	GPLIN_001221800	2.93512e-09	818.14	1.24726	0.00152451	gland protein
DOWN	GPLIN_000185400	2.93512e-09	39972.7	179.551	0.00449185	transcribed hypothetical protein
DOWN	GPLIN_000667600	3.58913e-09	565.118	0	0	transcribed hypothetical protein
DOWN	GPLIN_000985900	6.18708e-09	18396.5	89.9712	0.00489067	transcribed hypothetical protein
DOWN	GPLIN_000203300	7.03402e-09	1095.54	3.69939	0.00337678	gland protein
DOWN	GPLIN_000950600	1.45047e-08	2042.62	10.7494	0.00526258	gland protein
DOWN	GPLIN_000706600	2.14287e-08	323.877	0	0	phosphoribosyltransferase
DOWN	GPLIN_000407100	2.61315e-08	2368.59	13.6351	0.00575662	glutathione synthetase
DOWN	GPLIN_001221900	3.77972e-08	562.502	2.21963	0.003946	gland protein
DOWN	GPLIN_000969900	3.88956e-08	467.943	1.24726	0.00266542	gland protein
DOWN	GPLIN_000443800	4.31112e-08	280.931	0	0	phosphoribosyltransferase
DOWN	GPLIN_000481100	4.48024e-08	912.938	5.17914	0.00567305	gland protein
DOWN	GPLIN_000084500	6.21636e-08	2435.9	17.0706	0.00700789	transcribed hypothetical protein
DOWN	GPLIN_001390900	8.47465e-08	245.791	0	0	transcribed hypothetical protein
DOWN	GPLIN_001166600	9.26102e-08	2824.88	23.2535	0.00823169	glutathione synthetase
DOWN	GPLIN_001391000	9.73779e-08	493.283	2.21963	0.00449972	Protein kinase-like
DOWN	GPLIN_000167300	9.8986e-08	480.78	1.98714	0.00413317	E3 ubiquitin protein ligase RHA1B
DOWN	GPLIN_000243800	1.00157e-07	2196.3	18.1906	0.0082824	gland protein
DOWN	GPLIN_000243700	1.01352e-07	1089.95	7.44118	0.00682708	gland protein
DOWN	GPLIN_000385400	1.01352e-07	2614.25	14.8824	0.00569278	superoxide dismutase (Cu Zn)
DOWN	GPLIN_001030400	1.33447e-07	650.717	0.739878	0.00113702	transcribed hypothetical protein
DOWN	GPLIN_001480600	1.34208e-07	5654.46	54.6457	0.00966416	transcribed hypothetical protein
DOWN	GPLIN_000637700	1.50368e-07	386.627	1.24726	0.00322601	UDP GlucuronosylTransferase family member
DOWN	GPLIN_000906800	2.96416e-07	6786.4	75.6276	0.011144	glycosyl hydrolase, family 25
DOWN	GPLIN_000730000	5.11313e-07	1732.51	19.6704	0.0113537	glutathione synthetase
DOWN	GPLIN_000890600	5.26834e-07	964.45	4.09053	0.00424131	glutathione synthetase
DOWN	GPLIN_000698800	7.29755e-07	168.642	0	0	transcribed hypothetical protein
DOWN	GPLIN_000769000	7.37871e-07	782.097	9.03718	0.0115551	LONg family member (lon 1)
DOWN	GPLIN_000515900	8.8021e-07	165.273	0	0	transcribed hypothetical protein
DOWN	GPLIN_000544700	1.06886e-06	275.165	1.47976	0.0053777	gamma glutamylcyclotransferase
DOWN	GPLIN_000523500	1.06886e-06	155.864	0	0	phospholipase A2
DOWN	GPLIN_000846500	1.13651e-06	1341.92	16.5632	0.0123429	transcribed hypothetical protein
DOWN	GPLIN_000242800	1.34412e-06	12376.6	180.175	0.0145576	fatty acid elongation protein 3
DOWN	GPLIN_001166500	1.34441e-06	257.529	1.47976	0.00574598	transcribed hypothetical protein
DOWN	GPLIN_000140100	1.38303e-06	582.479	5.61269	0.00963587	glutathione synthetase
DOWN	GPLIN_001473100	1.42785e-06	6168.79	94.6853	0.0153491	fatty acid elongation protein 3
DOWN	GPLIN_001418200	1.49513e-06	468.478	4.59792	0.00981458	UDP glucosyltransferase
DOWN	GPLIN_000912100	1.58357e-06	1345.63	18.9305	0.0140681	gland protein
DOWN	GPLIN_001080600	1.5937e-06	416.487	4.20677	0.0101006	glutathione synthetase
DOWN	GPLIN_000714300	2.28366e-06	13318.5	232.221	0.0174359	alcohol dehydrogenase class 3
DOWN	GPLIN_001390400	2.35767e-06	461.889	5.68653	0.0123115	gland protein
DOWN	GPLIN_000050500	2.64204e-06	21855.7	325.101	0.0148749	transcribed hypothetical protein
DOWN	GPLIN_000605300	2.64475e-06	2682.47	46.4756	0.0173257	transcribed hypothetical protein
DOWN	GPLIN_000731300	2.75868e-06	133.058	0	0	transcribed hypothetical protein
DOWN	GPLIN_000812300	4.15291e-06	2465.63	46.507	0.0188621	glutathione synthetase
DOWN	GPLIN_000932700	4.44944e-06	1920.43	37.1949	0.019368	acetyltransferase
DOWN	GPLIN_000235400	4.53941e-06	2438.54	10.3268	0.00423485	Aldehyde dehydrogenase, conserved site
DOWN	GPLIN_000237900	5.00821e-06	165.496	0.623632	0.00376825	transcribed hypothetical protein
DOWN	GPLIN_001041000	5.01518e-06	1412.85	25.0615	0.0177383	TenA family transcriptional regulator
DOWN	GPLIN_000684500	5.87718e-06	463.992	7.16628	0.0154448	transcribed hypothetical protein
DOWN	GPLIN_001157600	5.91529e-06	111.221	0	0	transcribed hypothetical protein
DOWN	GPLIN_000532900	6.08388e-06	35657.1	750.117	0.021037	hydroxyacyl coenzyme A dehydrogenase
DOWN	GPLIN_001183900	7.2799e-06	344.707	4.71416	0.0136758	pla2g15 protein
DOWN	GPLIN_001606400	7.48282e-06	845.73	11.1406	0.0131727	gland protein
DOWN	GPLIN_000731100	7.62954e-06	113.978	0	0	transcribed hypothetical protein
DOWN	GPLIN_001283200	8.78294e-06	7392.08	173.21	0.0234318	Zinc finger, C2H2 type family protein
DOWN	GPLIN_000870900	9.52829e-06	135957	423.677	0.00311626	cuticular collagen
